# Supplementary material for: PANDORA-seq reveals human sperm sncRNA signature endowed with sperm quality assessment
Source: Genes Dis. 2025 Aug 18;13(4):101807. doi: 10.1016/j.gendis.2025.101807 (PMC13092018; doi:10.1016/j.gendis.2025.101807)
Supplement: Multimedia component 2 [file mmc2.xlsx]

## Sheet: Figure 1A
Sequencing info in Figure 1A
Sample Name	Seq	Raw Reads	Clean Reads	Match_Genome Reads	Annotated_Reads
NZS 1	Traditional	53365943	26668312	16651099	3736596
NZS 2	Traditional	43294216	24916854	15267994	4045794
NZS 3	Traditional	52830188	28169690	19508199	5175877
NZS 4	Traditional	47457627	27822512	19852698	5418905
NZS 5	Traditional	50909090	28027502	15878810	4166009
NZS 6	Traditional	46896047	25503763	16689130	4938538
NZS 7	Traditional	47457627	28206513	16104916	4313300
NZS 8	Traditional	50000000	27800155	15956924	4656322
NZS 9	Traditional	58333333	27812903	16656792	3355158
NZS 1	PANDORA	41226593	26509946	12531283	4165876
NZS 2	PANDORA	43076923	28118459	16651116	9772919
NZS 3	PANDORA	37837837	27845749	20550496	16051016
NZS 4	PANDORA	38356164	28066422	21287311	16553077
NZS 5	PANDORA	41791044	28147306	15026586	7448003
NZS 6	PANDORA	36842105	27843875	21168343	17733257
NZS 7	PANDORA	40000000	27944353	16690955	10213898
NZS 8	PANDORA	35963058	26437236	17527080	12107450
NZS 9	PANDORA	41230517	26478481	12696212	4987672

## Sheet: Figure 1B
Correlation Value and P value in Figure 1B
	Cor_Pearson	pvalue_Pearson	Cor_Spearman	pvalue_Spearman
miRNA	0.872408	<2.2e-16	0.702255	<2.2e-16
tsRNA	0.385409	<2.2e-16	0.273083	<2.2e-16
rsRNA	0.403002	<2.2e-16	0.211358	<2.2e-16

## Sheet: Figure S1B
Correlation Value and P value in Figure S1B
	Cor_Pearson	pvalue_Pearson	Cor_Spearman	pvalue_Spearman
piRNA	0.234811	0.001605	0.163522	0.02918

## Sheet: Figure S2A
Correlation Value and P value in Figure S2A
	Cor_Pearson	pvalue_Pearson	Cor_Spearman	pvalue_Spearman
miRNA	0.829657	< 2.2e-16	0.62849	< 2.2e-16
tsRNA	0.267914	< 2.2e-16	0.0532414	0.007778
rsRNA	0.362759	< 2.2e-16	0.115114	< 2.2e-16

## Sheet: Figure 2C
Multiple Testing Results in Figure 2C
AZSvsNZS
tRNA	p_value	fdr
mature-tRNA-Ala	0.0399835	0.0733032
mature-tRNA-Arg	0.135911	0.186878
mature-tRNA-Asn	0.0141917	0.0312217
mature-tRNA-Asp	0.0503085	0.0790562
mature-tRNA-Cys	0.000781571	0.00343891
mature-tRNA-Gln	0.0625257	0.0917044
mature-tRNA-Glu	0.796174	0.834087
mature-tRNA-Gly	0.297326	0.363399
mature-tRNA-His	0.00185109	0.00581771
mature-tRNA-Ile	0.00275607	0.00757919
mature-tRNA-iMet	0.000164541	0.00120664
mature-tRNA-Leu	0.73044	0.834087
mature-tRNA-Lys	0.00563554	0.0137758
mature-tRNA-Met	4.11353e-05	0.000904977
mature-tRNA-Phe	0.000781571	0.00343891
mature-tRNA-Pro	0.863307	0.863307
mature-tRNA-SeC	0.0187577	0.0375154
mature-tRNA-Ser	0.0503085	0.0790562
mature-tRNA-Thr	0.222419	0.287836
mature-tRNA-Trp	8.22707e-05	0.000904977
mature-tRNA-Tyr	0.796174	0.834087
mature-tRNA-Val	0.00123406	0.00452489
TZSvsNZS
tRNA	p_value	q_value
mature-tRNA-Ala	0.0311189	0.342308
mature-tRNA-Arg	0.606469	0.833894
mature-tRNA-Asn	0.173776	0.4625
mature-tRNA-Asp	0.114161	0.4625
mature-tRNA-Cys	0.407867	0.640934
mature-tRNA-Gln	0.173776	0.4625
mature-tRNA-Glu	1	1
mature-tRNA-Gly	0.21049	0.4625
mature-tRNA-His	0.0548951	0.402564
mature-tRNA-Ile	0.21049	0.4625
mature-tRNA-iMet	0.918182	0.961905
mature-tRNA-Leu	0.918182	0.961905
mature-tRNA-Lys	0.407867	0.640934
mature-tRNA-Met	0.141608	0.4625
mature-tRNA-Phe	0.837063	0.961905
mature-tRNA-Pro	0.536014	0.786154
mature-tRNA-SeC	0.0907343	0.4625
mature-tRNA-Ser	0.680594	0.880769
mature-tRNA-Thr	0.0311189	0.342308
mature-tRNA-Trp	0.837063	0.961905
mature-tRNA-Tyr	0.252273	0.4625
mature-tRNA-Val	0.252273	0.4625

## Sheet: Figure 2D
Correlation Value and P value in Figure 2D
tsRNA - Spearman Correlation
Correlation Value - NZS
	Phe	Lys	Gly	Pro	Leu	Tyr	Arg	Ser	Glu	SeC	Ile	His	Cys	Thr	Asp	iMet	Met	Gln	Asn	Ala	Trp	Val
Phe	1	0.933333	0.683333	0.6	0.7	0.8	0.666667	0.533333	0.683333	0.433333	0.55	0.4	0.3	0.4	0.2	0.0333333	-0.0333333	0.166667	-0.15	-0.233333	-0.483333	-0.666667
Lys	0.933333	1	0.666667	0.566667	0.75	0.833333	0.733333	0.583333	0.833333	0.533333	0.7	0.6	0.483333	0.5	0.3	0.25	0.166667	0.366667	-0.05	0.0166667	-0.35	-0.466667
Gly	0.683333	0.666667	1	0.983333	0.966667	0.65	0.933333	0.8	0.766667	0.533333	0.666667	0.683333	0.65	0.1	0.333333	0.483333	0.45	0.116667	-0.0333333	0.05	0.05	-0.216667
Pro	0.6	0.566667	0.983333	1	0.95	0.6	0.9	0.783333	0.683333	0.566667	0.583333	0.633333	0.616667	0.0666667	0.4	0.516667	0.5	0.0166667	0	0.0166667	0.133333	-0.166667
Leu	0.7	0.75	0.966667	0.95	1	0.716667	0.95	0.783333	0.833333	0.633333	0.716667	0.75	0.7	0.216667	0.45	0.566667	0.516667	0.15	0	0.116667	0.0833333	-0.166667
Tyr	0.8	0.833333	0.65	0.6	0.716667	1	0.816667	0.766667	0.733333	0.8	0.716667	0.666667	0.583333	0.65	0.65	0.45	0.383333	0.383333	0.15	-0.0666667	0	-0.216667
Arg	0.666667	0.733333	0.933333	0.9	0.95	0.816667	1	0.9	0.866667	0.716667	0.816667	0.85	0.8	0.333333	0.533333	0.65	0.6	0.35	0.116667	0.166667	0.2	-0.0333333
Ser	0.533333	0.583333	0.8	0.783333	0.783333	0.766667	0.9	1	0.716667	0.816667	0.633333	0.733333	0.666667	0.3	0.533333	0.65	0.666667	0.433333	0.166667	0.0333333	0.216667	0.05
Glu	0.683333	0.833333	0.766667	0.683333	0.833333	0.733333	0.866667	0.716667	1	0.583333	0.916667	0.9	0.833333	0.533333	0.433333	0.55	0.483333	0.616667	0.266667	0.433333	0.133333	0.0166667
SeC	0.433333	0.533333	0.533333	0.566667	0.633333	0.8	0.716667	0.816667	0.583333	1	0.5	0.633333	0.566667	0.583333	0.85	0.7	0.716667	0.35	0.35	0.0166667	0.333333	0.15
Ile	0.55	0.7	0.666667	0.583333	0.716667	0.716667	0.816667	0.633333	0.916667	0.5	1	0.95	0.933333	0.616667	0.516667	0.633333	0.533333	0.683333	0.433333	0.583333	0.3	0.133333
His	0.4	0.6	0.683333	0.633333	0.75	0.666667	0.85	0.733333	0.9	0.633333	0.95	1	0.983333	0.55	0.616667	0.816667	0.75	0.683333	0.483333	0.633333	0.466667	0.316667
Cys	0.3	0.483333	0.65	0.616667	0.7	0.583333	0.8	0.666667	0.833333	0.566667	0.933333	0.983333	1	0.533333	0.633333	0.833333	0.766667	0.65	0.566667	0.7	0.566667	0.383333
Thr	0.4	0.5	0.1	0.0666667	0.216667	0.65	0.333333	0.3	0.533333	0.583333	0.616667	0.55	0.533333	1	0.733333	0.383333	0.333333	0.65	0.716667	0.366667	0.266667	0.133333
Asp	0.2	0.3	0.333333	0.4	0.45	0.65	0.533333	0.533333	0.433333	0.85	0.516667	0.616667	0.633333	0.733333	1	0.75	0.733333	0.316667	0.65	0.266667	0.6	0.333333
iMet	0.0333333	0.25	0.483333	0.516667	0.566667	0.45	0.65	0.65	0.55	0.7	0.633333	0.816667	0.833333	0.383333	0.75	1	0.983333	0.466667	0.55	0.583333	0.633333	0.466667
Met	-0.0333333	0.166667	0.45	0.5	0.516667	0.383333	0.6	0.666667	0.483333	0.716667	0.533333	0.75	0.766667	0.333333	0.733333	0.983333	1	0.45	0.566667	0.533333	0.65	0.5
Gln	0.166667	0.366667	0.116667	0.0166667	0.15	0.383333	0.35	0.433333	0.616667	0.35	0.683333	0.683333	0.65	0.65	0.316667	0.466667	0.45	1	0.633333	0.65	0.283333	0.366667
Asn	-0.15	-0.05	-0.0333333	0	0	0.15	0.116667	0.166667	0.266667	0.35	0.433333	0.483333	0.566667	0.716667	0.65	0.55	0.566667	0.633333	1	0.683333	0.65	0.516667
Ala	-0.233333	0.0166667	0.05	0.0166667	0.116667	-0.0666667	0.166667	0.0333333	0.433333	0.0166667	0.583333	0.633333	0.7	0.366667	0.266667	0.583333	0.533333	0.65	0.683333	1	0.566667	0.583333
Trp	-0.483333	-0.35	0.05	0.133333	0.0833333	0	0.2	0.216667	0.133333	0.333333	0.3	0.466667	0.566667	0.266667	0.6	0.633333	0.65	0.283333	0.65	0.566667	1	0.9
Val	-0.666667	-0.466667	-0.216667	-0.166667	-0.166667	-0.216667	-0.0333333	0.05	0.0166667	0.15	0.133333	0.316667	0.383333	0.133333	0.333333	0.466667	0.5	0.366667	0.516667	0.583333	0.9	1
P Value - NZS
	Phe	Lys	Gly	Pro	Leu	Tyr	Arg	Ser	Glu	SeC	Ile	His	Cys	Thr	Asp	iMet	Met	Gln	Asn	Ala	Trp	Val
Phe		0.0002359	0.0424423	0.0876228	0.0357696	0.00962792	0.0498672	0.139227	0.0424423	0.243952	0.124977	0.286105	0.432845	0.286105	0.605901	0.932157	0.932157	0.668231	0.700094	0.545699	0.18747	0.0498672
Lys	0.0002359		0.0498672	0.111633	0.0199421	0.00526569	0.0245542	0.0991858	0.00526569	0.139227	0.0357696	0.0876228	0.18747	0.170471	0.432845	0.51649	0.668231	0.33174	0.898353	0.966055	0.35582	0.205386
Gly	0.0424423	0.0498672		1.9362e-06	2.15503e-05	0.0580731	0.0002359	0.00962792	0.015944	0.139227	0.0498672	0.0424423	0.0580731	0.797972	0.380713	0.18747	0.224216	0.765008	0.932157	0.898353	0.898353	0.575515
Pro	0.0876228	0.111633	1.9362e-06		8.76252e-05	0.0876228	0.000943062	0.0125199	0.0424423	0.111633	0.0991858	0.0670858	0.0769288	0.86469	0.286105	0.15439	0.170471	0.966055	1	0.966055	0.732368	0.668231
Leu	0.0357696	0.0199421	2.15503e-05	8.76252e-05		0.029818	8.76252e-05	0.0125199	0.00526569	0.0670858	0.029818	0.0199421	0.0357696	0.575515	0.224216	0.111633	0.15439	0.700094	1	0.765008	0.831214	0.668231
Tyr	0.00962792	0.00526569	0.0580731	0.0876228	0.029818		0.00722479	0.015944	0.0245542	0.00962792	0.029818	0.0498672	0.0991858	0.0580731	0.0580731	0.224216	0.308495	0.308495	0.700094	0.86469	1	0.575515
Arg	0.0498672	0.0245542	0.0002359	0.000943062	8.76252e-05	0.00722479		0.000943062	0.0024954	0.029818	0.00722479	0.00370478	0.00962792	0.380713	0.139227	0.0580731	0.0876228	0.35582	0.765008	0.668231	0.605901	0.932157
Ser	0.139227	0.0991858	0.00962792	0.0125199	0.0125199	0.015944	0.000943062		0.029818	0.00722479	0.0670858	0.0245542	0.0498672	0.432845	0.139227	0.0580731	0.0498672	0.243952	0.668231	0.932157	0.575515	0.898353
Glu	0.0424423	0.00526569	0.015944	0.0424423	0.00526569	0.0245542	0.0024954	0.029818		0.0991858	0.000506619	0.000943062	0.00526569	0.139227	0.243952	0.124977	0.18747	0.0769288	0.487922	0.243952	0.732368	0.966055
SeC	0.243952	0.139227	0.139227	0.111633	0.0670858	0.00962792	0.029818	0.00722479	0.0991858		0.170471	0.0670858	0.111633	0.0991858	0.00370478	0.0357696	0.029818	0.35582	0.35582	0.966055	0.380713	0.700094
Ile	0.124977	0.0357696	0.0498672	0.0991858	0.029818	0.029818	0.00722479	0.0670858	0.000506619	0.170471		8.76252e-05	0.0002359	0.0769288	0.15439	0.0670858	0.139227	0.0424423	0.243952	0.0991858	0.432845	0.732368
His	0.286105	0.0876228	0.0424423	0.0670858	0.0199421	0.0498672	0.00370478	0.0245542	0.000943062	0.0670858	8.76252e-05		1.9362e-06	0.124977	0.0769288	0.00722479	0.0199421	0.0424423	0.18747	0.0670858	0.205386	0.406397
Cys	0.432845	0.18747	0.0580731	0.0769288	0.0357696	0.0991858	0.00962792	0.0498672	0.00526569	0.111633	0.0002359	1.9362e-06		0.139227	0.0670858	0.00526569	0.015944	0.0580731	0.111633	0.0357696	0.111633	0.308495
Thr	0.286105	0.170471	0.797972	0.86469	0.575515	0.0580731	0.380713	0.432845	0.139227	0.0991858	0.0769288	0.124977	0.139227		0.0245542	0.308495	0.380713	0.0580731	0.029818	0.33174	0.487922	0.732368
Asp	0.605901	0.432845	0.380713	0.286105	0.224216	0.0580731	0.139227	0.139227	0.243952	0.00370478	0.15439	0.0769288	0.0670858	0.0245542		0.0199421	0.0245542	0.406397	0.0580731	0.487922	0.0876228	0.380713
iMet	0.932157	0.51649	0.18747	0.15439	0.111633	0.224216	0.0580731	0.0580731	0.124977	0.0357696	0.0670858	0.00722479	0.00526569	0.308495	0.0199421		1.9362e-06	0.205386	0.124977	0.0991858	0.0670858	0.205386
Met	0.932157	0.668231	0.224216	0.170471	0.15439	0.308495	0.0876228	0.0498672	0.18747	0.029818	0.139227	0.0199421	0.015944	0.380713	0.0245542	1.9362e-06		0.224216	0.111633	0.139227	0.0580731	0.170471
Gln	0.668231	0.33174	0.765008	0.966055	0.700094	0.308495	0.35582	0.243952	0.0769288	0.35582	0.0424423	0.0424423	0.0580731	0.0580731	0.406397	0.205386	0.224216		0.0670858	0.0580731	0.46003	0.33174
Asn	0.700094	0.898353	0.932157	1	1	0.700094	0.765008	0.668231	0.487922	0.35582	0.243952	0.18747	0.111633	0.029818	0.0580731	0.124977	0.111633	0.0670858		0.0424423	0.0580731	0.15439
Ala	0.545699	0.966055	0.898353	0.966055	0.765008	0.86469	0.668231	0.932157	0.243952	0.966055	0.0991858	0.0670858	0.0357696	0.33174	0.487922	0.0991858	0.139227	0.0580731	0.0424423		0.111633	0.0991858
Trp	0.18747	0.35582	0.898353	0.732368	0.831214	1	0.605901	0.575515	0.732368	0.380713	0.432845	0.205386	0.111633	0.487922	0.0876228	0.0670858	0.0580731	0.46003	0.0580731	0.111633		0.000943062
Val	0.0498672	0.205386	0.575515	0.668231	0.668231	0.575515	0.932157	0.898353	0.966055	0.700094	0.732368	0.406397	0.308495	0.732368	0.380713	0.205386	0.170471	0.33174	0.15439	0.0991858	0.000943062
Correlation Value - AZS
	Phe	Lys	Gly	Pro	Leu	Tyr	Arg	Ser	Glu	SeC	Ile	His	Cys	Thr	Asp	iMet	Met	Gln	Asn	Ala	Trp	Val
Phe	1	0.75	-0.4	-0.183333	-0.316667	0.65	-0.316667	0	-0.466667	-0.35	-0.45	-0.366667	-0.133333	0.0666667	-0.466667	-0.3	-0.25	-0.05	-0.1	-0.233333	-0.0333333	-0.2
Lys	0.75	1	-0.433333	-0.0666667	-0.316667	0.7	-0.466667	-0.0333333	-0.45	-0.516667	-0.533333	-0.416667	-0.25	-0.0833333	-0.483333	-0.416667	-0.433333	-0.166667	-0.15	-0.3	-0.0666667	-0.35
Gly	-0.4	-0.433333	1	0.466667	0.783333	-0.4	0.8	0.416667	0.816667	0.583333	0.65	0.616667	0.416667	0.0333333	0.516667	0.783333	0.716667	0.183333	0.0166667	0.116667	0.4	0.183333
Pro	-0.183333	-0.0666667	0.466667	1	0.583333	0.0333333	0.733333	0.9	0.85	0.416667	0.733333	0.916667	0.883333	0.75	0.583333	0.65	0.666667	0.666667	0.55	0.633333	0.8	0.583333
Leu	-0.316667	-0.316667	0.783333	0.583333	1	-0.116667	0.666667	0.383333	0.716667	0.733333	0.466667	0.666667	0.6	0.1	0.65	0.933333	0.883333	0.0333333	0.116667	0.0833333	0.316667	0.25
Tyr	0.65	0.7	-0.4	0.0333333	-0.116667	1	-0.466667	0.166667	-0.333333	0.0833333	-0.233333	-0.166667	0	0.216667	0.0833333	-0.05	0.0166667	0	0.433333	0.0666667	0.216667	0.233333
Arg	-0.316667	-0.466667	0.8	0.733333	0.666667	-0.466667	1	0.65	0.916667	0.5	0.8	0.866667	0.766667	0.483333	0.516667	0.733333	0.716667	0.55	0.15	0.383333	0.633333	0.416667
Ser	0	-0.0333333	0.416667	0.9	0.383333	0.166667	0.65	1	0.783333	0.383333	0.766667	0.833333	0.766667	0.85	0.516667	0.566667	0.616667	0.833333	0.716667	0.8	0.883333	0.683333
Glu	-0.466667	-0.45	0.816667	0.85	0.716667	-0.333333	0.916667	0.783333	1	0.583333	0.883333	0.933333	0.766667	0.533333	0.666667	0.8	0.783333	0.6	0.4	0.566667	0.716667	0.533333
SeC	-0.35	-0.516667	0.583333	0.416667	0.733333	0.0833333	0.5	0.383333	0.583333	1	0.65	0.65	0.583333	0.333333	0.933333	0.866667	0.9	0.233333	0.516667	0.35	0.533333	0.716667
Ile	-0.45	-0.533333	0.65	0.733333	0.466667	-0.233333	0.8	0.766667	0.883333	0.65	1	0.9	0.766667	0.666667	0.783333	0.65	0.7	0.683333	0.616667	0.666667	0.85	0.766667
His	-0.366667	-0.416667	0.616667	0.916667	0.666667	-0.166667	0.866667	0.833333	0.933333	0.65	0.9	1	0.933333	0.733333	0.766667	0.783333	0.816667	0.666667	0.566667	0.65	0.816667	0.716667
Cys	-0.133333	-0.25	0.416667	0.883333	0.6	0	0.766667	0.766667	0.766667	0.583333	0.766667	0.933333	1	0.766667	0.7	0.683333	0.75	0.566667	0.533333	0.516667	0.783333	0.683333
Thr	0.0666667	-0.0833333	0.0333333	0.75	0.1	0.216667	0.483333	0.85	0.533333	0.333333	0.666667	0.733333	0.766667	1	0.483333	0.35	0.45	0.9	0.766667	0.85	0.85	0.833333
Asp	-0.466667	-0.483333	0.516667	0.583333	0.65	0.0833333	0.516667	0.516667	0.666667	0.933333	0.783333	0.766667	0.7	0.483333	1	0.783333	0.833333	0.35	0.666667	0.483333	0.683333	0.816667
iMet	-0.3	-0.416667	0.783333	0.65	0.933333	-0.05	0.733333	0.566667	0.8	0.866667	0.65	0.783333	0.683333	0.35	0.783333	1	0.983333	0.316667	0.366667	0.366667	0.533333	0.533333
Met	-0.25	-0.433333	0.716667	0.666667	0.883333	0.0166667	0.716667	0.616667	0.783333	0.9	0.7	0.816667	0.75	0.45	0.833333	0.983333	1	0.366667	0.483333	0.433333	0.6	0.633333
Gln	-0.05	-0.166667	0.183333	0.666667	0.0333333	0	0.55	0.833333	0.6	0.233333	0.683333	0.666667	0.566667	0.9	0.35	0.316667	0.366667	1	0.633333	0.9	0.8	0.733333
Asn	-0.1	-0.15	0.0166667	0.55	0.116667	0.433333	0.15	0.716667	0.4	0.516667	0.616667	0.566667	0.533333	0.766667	0.666667	0.366667	0.483333	0.633333	1	0.833333	0.716667	0.866667
Ala	-0.233333	-0.3	0.116667	0.633333	0.0833333	0.0666667	0.383333	0.8	0.566667	0.35	0.666667	0.65	0.516667	0.85	0.483333	0.366667	0.433333	0.9	0.833333	1	0.7	0.8
Trp	-0.0333333	-0.0666667	0.4	0.8	0.316667	0.216667	0.633333	0.883333	0.716667	0.533333	0.85	0.816667	0.783333	0.85	0.683333	0.533333	0.6	0.8	0.716667	0.7	1	0.833333
Val	-0.2	-0.35	0.183333	0.583333	0.25	0.233333	0.416667	0.683333	0.533333	0.716667	0.766667	0.716667	0.683333	0.833333	0.816667	0.533333	0.633333	0.733333	0.866667	0.8	0.833333	1
P Value - AZS
	Phe	Lys	Gly	Pro	Leu	Tyr	Arg	Ser	Glu	SeC	Ile	His	Cys	Thr	Asp	iMet	Met	Gln	Asn	Ala	Trp	Val
Phe		0.0199421	0.286105	0.63682	0.406397	0.0580731	0.406397	1	0.205386	0.35582	0.224216	0.33174	0.732368	0.86469	0.205386	0.432845	0.51649	0.898353	0.797972	0.545699	0.932157	0.605901
Lys	0.0199421		0.243952	0.86469	0.406397	0.0357696	0.205386	0.932157	0.224216	0.15439	0.139227	0.264586	0.51649	0.831214	0.18747	0.264586	0.243952	0.668231	0.700094	0.432845	0.86469	0.35582
Gly	0.286105	0.243952		0.205386	0.0125199	0.286105	0.00962792	0.264586	0.00722479	0.0991858	0.0580731	0.0769288	0.264586	0.932157	0.15439	0.0125199	0.029818	0.63682	0.966055	0.765008	0.286105	0.63682
Pro	0.63682	0.86469	0.205386		0.0991858	0.932157	0.0245542	0.000943062	0.00370478	0.264586	0.0245542	0.000506619	0.0015905	0.0199421	0.0991858	0.0580731	0.0498672	0.0498672	0.124977	0.0670858	0.00962792	0.0991858
Leu	0.406397	0.406397	0.0125199	0.0991858		0.765008	0.0498672	0.308495	0.029818	0.0245542	0.205386	0.0498672	0.0876228	0.797972	0.0580731	0.0002359	0.0015905	0.932157	0.765008	0.831214	0.406397	0.51649
Tyr	0.0580731	0.0357696	0.286105	0.932157	0.765008		0.205386	0.668231	0.380713	0.831214	0.545699	0.668231	1	0.575515	0.831214	0.898353	0.966055	1	0.243952	0.86469	0.575515	0.545699
Arg	0.406397	0.205386	0.00962792	0.0245542	0.0498672	0.205386		0.0580731	0.000506619	0.170471	0.00962792	0.0024954	0.015944	0.18747	0.15439	0.0245542	0.029818	0.124977	0.700094	0.308495	0.0670858	0.264586
Ser	1	0.932157	0.264586	0.000943062	0.308495	0.668231	0.0580731		0.0125199	0.308495	0.015944	0.00526569	0.015944	0.00370478	0.15439	0.111633	0.0769288	0.00526569	0.029818	0.00962792	0.0015905	0.0424423
Glu	0.205386	0.224216	0.00722479	0.00370478	0.029818	0.380713	0.000506619	0.0125199		0.0991858	0.0015905	0.0002359	0.015944	0.139227	0.0498672	0.00962792	0.0125199	0.0876228	0.286105	0.111633	0.029818	0.139227
SeC	0.35582	0.15439	0.0991858	0.264586	0.0245542	0.831214	0.170471	0.308495	0.0991858		0.0580731	0.0580731	0.0991858	0.380713	0.0002359	0.0024954	0.000943062	0.545699	0.15439	0.35582	0.139227	0.029818
Ile	0.224216	0.139227	0.0580731	0.0245542	0.205386	0.545699	0.00962792	0.015944	0.0015905	0.0580731		0.000943062	0.015944	0.0498672	0.0125199	0.0580731	0.0357696	0.0424423	0.0769288	0.0498672	0.00370478	0.015944
His	0.33174	0.264586	0.0769288	0.000506619	0.0498672	0.668231	0.0024954	0.00526569	0.0002359	0.0580731	0.000943062		0.0002359	0.0245542	0.015944	0.0125199	0.00722479	0.0498672	0.111633	0.0580731	0.00722479	0.029818
Cys	0.732368	0.51649	0.264586	0.0015905	0.0876228	1	0.015944	0.015944	0.015944	0.0991858	0.015944	0.0002359		0.015944	0.0357696	0.0424423	0.0199421	0.111633	0.139227	0.15439	0.0125199	0.0424423
Thr	0.86469	0.831214	0.932157	0.0199421	0.797972	0.575515	0.18747	0.00370478	0.139227	0.380713	0.0498672	0.0245542	0.015944		0.18747	0.35582	0.224216	0.000943062	0.015944	0.00370478	0.00370478	0.00526569
Asp	0.205386	0.18747	0.15439	0.0991858	0.0580731	0.831214	0.15439	0.15439	0.0498672	0.0002359	0.0125199	0.015944	0.0357696	0.18747		0.0125199	0.00526569	0.35582	0.0498672	0.18747	0.0424423	0.00722479
iMet	0.432845	0.264586	0.0125199	0.0580731	0.0002359	0.898353	0.0245542	0.111633	0.00962792	0.0024954	0.0580731	0.0125199	0.0424423	0.35582	0.0125199		1.9362e-06	0.406397	0.33174	0.33174	0.139227	0.139227
Met	0.51649	0.243952	0.029818	0.0498672	0.0015905	0.966055	0.029818	0.0769288	0.0125199	0.000943062	0.0357696	0.00722479	0.0199421	0.224216	0.00526569	1.9362e-06		0.33174	0.18747	0.243952	0.0876228	0.0670858
Gln	0.898353	0.668231	0.63682	0.0498672	0.932157	1	0.124977	0.00526569	0.0876228	0.545699	0.0424423	0.0498672	0.111633	0.000943062	0.35582	0.406397	0.33174		0.0670858	0.000943062	0.00962792	0.0245542
Asn	0.797972	0.700094	0.966055	0.124977	0.765008	0.243952	0.700094	0.029818	0.286105	0.15439	0.0769288	0.111633	0.139227	0.015944	0.0498672	0.33174	0.18747	0.0670858		0.00526569	0.029818	0.0024954
Ala	0.545699	0.432845	0.765008	0.0670858	0.831214	0.86469	0.308495	0.00962792	0.111633	0.35582	0.0498672	0.0580731	0.15439	0.00370478	0.18747	0.33174	0.243952	0.000943062	0.00526569		0.0357696	0.00962792
Trp	0.932157	0.86469	0.286105	0.00962792	0.406397	0.575515	0.0670858	0.0015905	0.029818	0.139227	0.00370478	0.00722479	0.0125199	0.00370478	0.0424423	0.139227	0.0876228	0.00962792	0.029818	0.0357696		0.00526569
Val	0.605901	0.35582	0.63682	0.0991858	0.51649	0.545699	0.264586	0.0424423	0.139227	0.029818	0.015944	0.029818	0.0424423	0.00526569	0.00722479	0.139227	0.0670858	0.0245542	0.0024954	0.00962792	0.00526569
Correlation Value - TZS
	Phe	Lys	Gly	Pro	Leu	Tyr	Arg	Ser	Glu	SeC	Ile	His	Cys	Thr	Asp	iMet	Met	Gln	Asn	Ala	Trp	Val
Phe	1	0.5	-0.285714	0.0357143	-0.0357143	0.678571	-0.321429	0.678571	0.0714286	0.357143	0.25	0.0357143	-0.0357143	0.642857	0.571429	0.0714286	0.0714286	0.428571	0.571429	0.178571	-0.321429	-0.357143
Lys	0.5	1	0.464286	0.857143	0.714286	0.392857	0.535714	0.642857	0.857143	-0.107143	0.642857	0.857143	0.75	0.535714	0.357143	0.857143	0.857143	-0.178571	0.535714	-0.0357143	0.285714	-0.214286
Gly	-0.285714	0.464286	1	0.642857	0.892857	-0.464286	0.892857	-0.214286	0.75	-0.285714	0.642857	0.642857	0.5	0.0714286	-0.392857	0.75	0.75	-0.785714	-0.142857	-0.571429	0.714286	-0.214286
Pro	0.0357143	0.857143	0.642857	1	0.785714	0.0357143	0.75	0.285714	0.928571	-0.25	0.464286	0.892857	0.785714	0.107143	0	0.928571	0.928571	-0.464286	0.214286	-0.142857	0.428571	0.142857
Leu	-0.0357143	0.714286	0.892857	0.785714	1	-0.285714	0.857143	0.142857	0.928571	-0.285714	0.75	0.821429	0.678571	0.285714	-0.214286	0.928571	0.928571	-0.571429	0.107143	-0.464286	0.642857	-0.357143
Tyr	0.678571	0.392857	-0.464286	0.0357143	-0.285714	1	-0.428571	0.821429	-0.0357143	-0.0714286	0.178571	0.178571	0.285714	0.642857	0.964286	-0.0357143	-0.0357143	0.642857	0.821429	0.714286	-0.5	-0.0714286
Arg	-0.321429	0.535714	0.892857	0.75	0.857143	-0.428571	1	-0.178571	0.75	-0.0714286	0.428571	0.714286	0.571429	-0.0714286	-0.392857	0.75	0.75	-0.857143	-0.25	-0.642857	0.892857	-0.142857
Ser	0.678571	0.642857	-0.214286	0.285714	0.142857	0.821429	-0.178571	1	0.357143	-0.25	0.5	0.5	0.571429	0.821429	0.857143	0.357143	0.357143	0.607143	0.928571	0.571429	-0.321429	-0.357143
Glu	0.0714286	0.857143	0.75	0.928571	0.928571	-0.0357143	0.75	0.357143	1	-0.392857	0.714286	0.928571	0.821429	0.321429	0	1	1	-0.392857	0.321429	-0.178571	0.428571	-0.142857
SeC	0.357143	-0.107143	-0.285714	-0.25	-0.285714	-0.0714286	-0.0714286	-0.25	-0.392857	1	-0.535714	-0.464286	-0.607143	-0.285714	-0.25	-0.392857	-0.392857	-0.214286	-0.5	-0.535714	0.25	-0.0714286
Ile	0.25	0.642857	0.642857	0.464286	0.75	0.178571	0.428571	0.5	0.714286	-0.535714	1	0.714286	0.678571	0.785714	0.321429	0.714286	0.714286	-0.0714286	0.607143	0	0.214286	-0.607143
His	0.0357143	0.857143	0.642857	0.892857	0.821429	0.178571	0.714286	0.5	0.928571	-0.464286	0.714286	1	0.964286	0.428571	0.25	0.928571	0.928571	-0.285714	0.464286	0	0.428571	-0.178571
Cys	-0.0357143	0.75	0.5	0.785714	0.678571	0.285714	0.571429	0.571429	0.821429	-0.607143	0.678571	0.964286	1	0.464286	0.392857	0.821429	0.821429	-0.107143	0.571429	0.214286	0.285714	-0.142857
Thr	0.642857	0.535714	0.0714286	0.107143	0.285714	0.642857	-0.0714286	0.821429	0.321429	-0.285714	0.785714	0.428571	0.464286	1	0.75	0.321429	0.321429	0.428571	0.857143	0.321429	-0.142857	-0.714286
Asp	0.571429	0.357143	-0.392857	0	-0.214286	0.964286	-0.392857	0.857143	0	-0.25	0.321429	0.25	0.392857	0.75	1	0	0	0.678571	0.892857	0.75	-0.464286	-0.214286
iMet	0.0714286	0.857143	0.75	0.928571	0.928571	-0.0357143	0.75	0.357143	1	-0.392857	0.714286	0.928571	0.821429	0.321429	0	1	1	-0.392857	0.321429	-0.178571	0.428571	-0.142857
Met	0.0714286	0.857143	0.75	0.928571	0.928571	-0.0357143	0.75	0.357143	1	-0.392857	0.714286	0.928571	0.821429	0.321429	0	1	1	-0.392857	0.321429	-0.178571	0.428571	-0.142857
Gln	0.428571	-0.178571	-0.785714	-0.464286	-0.571429	0.642857	-0.857143	0.607143	-0.392857	-0.214286	-0.0714286	-0.285714	-0.107143	0.428571	0.678571	-0.392857	-0.392857	1	0.642857	0.821429	-0.857143	-0.0714286
Asn	0.571429	0.535714	-0.142857	0.214286	0.107143	0.821429	-0.25	0.928571	0.321429	-0.5	0.607143	0.464286	0.571429	0.857143	0.892857	0.321429	0.321429	0.642857	1	0.714286	-0.464286	-0.285714
Ala	0.178571	-0.0357143	-0.571429	-0.142857	-0.464286	0.714286	-0.642857	0.571429	-0.178571	-0.535714	0	0	0.214286	0.321429	0.75	-0.178571	-0.178571	0.821429	0.714286	1	-0.821429	0.285714
Trp	-0.321429	0.285714	0.714286	0.428571	0.642857	-0.5	0.892857	-0.321429	0.428571	0.25	0.214286	0.428571	0.285714	-0.142857	-0.464286	0.428571	0.428571	-0.857143	-0.464286	-0.821429	1	-0.321429
Val	-0.357143	-0.214286	-0.214286	0.142857	-0.357143	-0.0714286	-0.142857	-0.357143	-0.142857	-0.0714286	-0.607143	-0.178571	-0.142857	-0.714286	-0.214286	-0.142857	-0.142857	-0.0714286	-0.285714	0.285714	-0.321429	1
P Value - TZS
	Phe	Lys	Gly	Pro	Leu	Tyr	Arg	Ser	Glu	SeC	Ile	His	Cys	Thr	Asp	iMet	Met	Gln	Asn	Ala	Trp	Val
Phe		0.25317	0.534509	0.939408	0.939408	0.0937503	0.482072	0.0937503	0.879048	0.431611	0.588724	0.939408	0.939408	0.119392	0.180202	0.879048	0.879048	0.337368	0.180202	0.701658	0.482072	0.431611
Lys	0.25317		0.293934	0.0136973	0.0713436	0.383317	0.215217	0.119392	0.0136973	0.819151	0.119392	0.0136973	0.0521814	0.215217	0.431611	0.0136973	0.0136973	0.701658	0.215217	0.939408	0.534509	0.644512
Gly	0.534509	0.293934		0.119392	0.00680719	0.293934	0.00680719	0.644512	0.0521814	0.534509	0.119392	0.119392	0.25317	0.879048	0.383317	0.0521814	0.0521814	0.0362385	0.759945	0.180202	0.0713436	0.644512
Pro	0.939408	0.0136973	0.119392		0.0362385	0.939408	0.0521814	0.534509	0.00251947	0.588724	0.293934	0.00680719	0.0362385	0.819151	1	0.00251947	0.00251947	0.293934	0.644512	0.759945	0.337368	0.759945
Leu	0.939408	0.0713436	0.00680719	0.0362385		0.534509	0.0136973	0.759945	0.00251947	0.534509	0.0521814	0.0234488	0.0937503	0.534509	0.644512	0.00251947	0.00251947	0.180202	0.819151	0.293934	0.119392	0.431611
Tyr	0.0937503	0.383317	0.293934	0.939408	0.534509		0.337368	0.0234488	0.939408	0.879048	0.701658	0.701658	0.534509	0.119392	0.000454149	0.939408	0.939408	0.119392	0.0234488	0.0713436	0.25317	0.879048
Arg	0.482072	0.215217	0.00680719	0.0521814	0.0136973	0.337368		0.701658	0.0521814	0.879048	0.337368	0.0713436	0.180202	0.879048	0.383317	0.0521814	0.0521814	0.0136973	0.588724	0.119392	0.00680719	0.759945
Ser	0.0937503	0.119392	0.644512	0.534509	0.759945	0.0234488	0.701658		0.431611	0.588724	0.25317	0.25317	0.180202	0.0234488	0.0136973	0.431611	0.431611	0.148231	0.00251947	0.180202	0.482072	0.431611
Glu	0.879048	0.0136973	0.0521814	0.00251947	0.00251947	0.939408	0.0521814	0.431611		0.383317	0.0713436	0.00251947	0.0234488	0.482072	1	0	0	0.383317	0.482072	0.701658	0.337368	0.759945
SeC	0.431611	0.819151	0.534509	0.588724	0.534509	0.879048	0.879048	0.588724	0.383317		0.215217	0.293934	0.148231	0.534509	0.588724	0.383317	0.383317	0.644512	0.25317	0.215217	0.588724	0.879048
Ile	0.588724	0.119392	0.119392	0.293934	0.0521814	0.701658	0.337368	0.25317	0.0713436	0.215217		0.0713436	0.0937503	0.0362385	0.482072	0.0713436	0.0713436	0.879048	0.148231	1	0.644512	0.148231
His	0.939408	0.0136973	0.119392	0.00680719	0.0234488	0.701658	0.0713436	0.25317	0.00251947	0.293934	0.0713436		0.000454149	0.337368	0.588724	0.00251947	0.00251947	0.534509	0.293934	1	0.337368	0.701658
Cys	0.939408	0.0521814	0.25317	0.0362385	0.0937503	0.534509	0.180202	0.180202	0.0234488	0.148231	0.0937503	0.000454149		0.293934	0.383317	0.0234488	0.0234488	0.819151	0.180202	0.644512	0.534509	0.759945
Thr	0.119392	0.215217	0.879048	0.819151	0.534509	0.119392	0.879048	0.0234488	0.482072	0.534509	0.0362385	0.337368	0.293934		0.0521814	0.482072	0.482072	0.337368	0.0136973	0.482072	0.759945	0.0713436
Asp	0.180202	0.431611	0.383317	1	0.644512	0.000454149	0.383317	0.0136973	1	0.588724	0.482072	0.588724	0.383317	0.0521814		1	1	0.0937503	0.00680719	0.0521814	0.293934	0.644512
iMet	0.879048	0.0136973	0.0521814	0.00251947	0.00251947	0.939408	0.0521814	0.431611	0	0.383317	0.0713436	0.00251947	0.0234488	0.482072	1		0	0.383317	0.482072	0.701658	0.337368	0.759945
Met	0.879048	0.0136973	0.0521814	0.00251947	0.00251947	0.939408	0.0521814	0.431611	0	0.383317	0.0713436	0.00251947	0.0234488	0.482072	1	0		0.383317	0.482072	0.701658	0.337368	0.759945
Gln	0.337368	0.701658	0.0362385	0.293934	0.180202	0.119392	0.0136973	0.148231	0.383317	0.644512	0.879048	0.534509	0.819151	0.337368	0.0937503	0.383317	0.383317		0.119392	0.0234488	0.0136973	0.879048
Asn	0.180202	0.215217	0.759945	0.644512	0.819151	0.0234488	0.588724	0.00251947	0.482072	0.25317	0.148231	0.293934	0.180202	0.0136973	0.00680719	0.482072	0.482072	0.119392		0.0713436	0.293934	0.534509
Ala	0.701658	0.939408	0.180202	0.759945	0.293934	0.0713436	0.119392	0.180202	0.701658	0.215217	1	1	0.644512	0.482072	0.0521814	0.701658	0.701658	0.0234488	0.0713436		0.0234488	0.534509
Trp	0.482072	0.534509	0.0713436	0.337368	0.119392	0.25317	0.00680719	0.482072	0.337368	0.588724	0.644512	0.337368	0.534509	0.759945	0.293934	0.337368	0.337368	0.0136973	0.293934	0.0234488		0.482072
Val	0.431611	0.644512	0.644512	0.759945	0.431611	0.879048	0.759945	0.431611	0.759945	0.879048	0.148231	0.701658	0.759945	0.0713436	0.644512	0.759945	0.759945	0.879048	0.534509	0.534509	0.482072
tsRNA - Pearson Correlation
Correlation Value - NZS
	Phe	Lys	Leu	Gly	Tyr	Arg	Pro	SeC	Glu	Ser	Ile	Thr	His	Cys	Asp	iMet	Met	Trp	Asn	Gln	Val	Ala
Phe	1	0.950352	0.5591	0.429602	0.710749	0.206142	0.11812	0.594481	0.492838	0.388674	0.437852	0.382625	0.231423	-0.00357678	0.135543	-0.195327	-0.197666	-0.335192	-0.325392	-0.205185	-0.657928	-0.323542
Lys	0.950352	1	0.650035	0.535073	0.706197	0.329277	0.25993	0.596097	0.696047	0.442337	0.576376	0.428997	0.383128	0.218804	0.167132	-0.000177816	-0.0028752	-0.255144	-0.213145	-0.055188	-0.584985	-0.16592
Leu	0.5591	0.650035	1	0.967758	0.69282	0.879006	0.83088	0.608997	0.762307	0.693971	0.688169	0.330517	0.613829	0.549263	0.291592	0.284457	0.274961	-0.0620457	-0.257084	-0.217964	-0.210051	-0.337646
Gly	0.429602	0.535073	0.967758	1	0.644157	0.950058	0.926796	0.557823	0.770576	0.709804	0.732961	0.397011	0.703149	0.649498	0.40062	0.324885	0.317531	0.0965989	-0.155208	-0.21846	-0.0635196	-0.347335
Tyr	0.710749	0.706197	0.69282	0.644157	1	0.590082	0.477214	0.852901	0.67992	0.884988	0.837967	0.781575	0.712466	0.445771	0.684671	0.327967	0.334542	0.24614	0.176856	0.150517	-0.106737	-0.0747642
Arg	0.206142	0.329277	0.879006	0.950058	0.590082	1	0.982314	0.504673	0.756334	0.773576	0.772075	0.456403	0.796778	0.772555	0.490747	0.41924	0.418948	0.279283	0.010995	-0.0569642	0.195893	-0.217382
Pro	0.11812	0.25993	0.83088	0.926796	0.477214	0.982314	1	0.463012	0.740155	0.686133	0.714963	0.417384	0.773722	0.792746	0.473053	0.434921	0.433352	0.314959	0.0400479	-0.0707881	0.244535	-0.201725
SeC	0.594481	0.596097	0.608997	0.557823	0.852901	0.504673	0.463012	1	0.629827	0.750748	0.683122	0.734786	0.626848	0.431647	0.692862	0.442195	0.444774	0.315737	0.279669	0.182824	-0.0159727	0.0232816
Glu	0.492838	0.696047	0.762307	0.770576	0.67992	0.756334	0.740155	0.629827	1	0.70785	0.900454	0.650215	0.862559	0.836546	0.514374	0.513357	0.518901	0.28693	0.234547	0.322405	0.0488336	0.16731
Ser	0.388674	0.442337	0.693971	0.709804	0.884988	0.773576	0.686133	0.750748	0.70785	1	0.897921	0.806172	0.819938	0.619177	0.714873	0.428188	0.43878	0.373684	0.280117	0.199697	0.122498	-0.059521
Ile	0.437852	0.576376	0.688169	0.732961	0.837967	0.772075	0.714963	0.683122	0.900454	0.897921	1	0.852111	0.952565	0.813648	0.754681	0.532053	0.543891	0.483921	0.398135	0.36034	0.177844	0.132506
Thr	0.382625	0.428997	0.330517	0.397011	0.781575	0.456403	0.417384	0.734786	0.650215	0.806172	0.852111	1	0.810443	0.581437	0.881087	0.404355	0.423308	0.617479	0.60199	0.410219	0.223412	0.166728
His	0.231423	0.383128	0.613829	0.703149	0.712466	0.796778	0.773722	0.626848	0.862559	0.819938	0.952565	0.810443	1	0.927229	0.823396	0.644652	0.65795	0.671334	0.518967	0.448932	0.439148	0.24966
Cys	-0.00357678	0.218804	0.549263	0.649498	0.445771	0.772555	0.792746	0.431647	0.836546	0.619177	0.813648	0.581437	0.927229	1	0.65284	0.742551	0.752261	0.662789	0.520743	0.521057	0.565247	0.400262
Asp	0.135543	0.167132	0.291592	0.40062	0.684671	0.490747	0.473053	0.692862	0.514374	0.714873	0.754681	0.881087	0.823396	0.65284	1	0.622174	0.635882	0.85342	0.725926	0.440093	0.520451	0.264756
iMet	-0.195327	-0.000177816	0.284457	0.324885	0.327967	0.41924	0.434921	0.442195	0.513357	0.428188	0.532053	0.404355	0.644652	0.742551	0.622174	1	0.999415	0.713146	0.73317	0.675336	0.591352	0.673498
Met	-0.197666	-0.0028752	0.274961	0.317531	0.334542	0.418948	0.433352	0.444774	0.518901	0.43878	0.543891	0.423308	0.65795	0.752261	0.635882	0.999415	1	0.728759	0.749567	0.694584	0.607081	0.685592
Trp	-0.335192	-0.255144	-0.0620457	0.0965989	0.24614	0.279283	0.314959	0.315737	0.28693	0.373684	0.483921	0.617479	0.671334	0.662789	0.85342	0.713146	0.728759	1	0.895534	0.641638	0.850918	0.561163
Asn	-0.325392	-0.213145	-0.257084	-0.155208	0.176856	0.010995	0.0400479	0.279669	0.234547	0.280117	0.398135	0.60199	0.518967	0.520743	0.725926	0.73317	0.749567	0.895534	1	0.823866	0.709546	0.76812
Gln	-0.205185	-0.055188	-0.217964	-0.21846	0.150517	-0.0569642	-0.0707881	0.182824	0.322405	0.199697	0.36034	0.410219	0.448932	0.521057	0.440093	0.675336	0.694584	0.641638	0.823866	1	0.615349	0.95228
Val	-0.657928	-0.584985	-0.210051	-0.0635196	-0.106737	0.195893	0.244535	-0.0159727	0.0488336	0.122498	0.177844	0.223412	0.439148	0.565247	0.520451	0.591352	0.607081	0.850918	0.709546	0.615349	1	0.591949
Ala	-0.323542	-0.16592	-0.337646	-0.347335	-0.0747642	-0.217382	-0.201725	0.0232816	0.16731	-0.059521	0.132506	0.166728	0.24966	0.400262	0.264756	0.673498	0.685592	0.561163	0.76812	0.95228	0.591949	1
P Value - NZS
	Phe	Lys	Leu	Gly	Tyr	Arg	Pro	SeC	Glu	Ser	Ile	Thr	His	Cys	Asp	iMet	Met	Trp	Asn	Gln	Val	Ala
Phe		8.55175e-05	0.117579	0.248495	0.0318508	0.59464	0.762149	0.0913546	0.177663	0.301227	0.238512	0.309465	0.549085	0.992714	0.728066	0.614519	0.6102	0.377898	0.392855	0.596389	0.0540704	0.395707
Lys	8.55175e-05		0.0580552	0.137697	0.0334741	0.386892	0.499389	0.0902524	0.0372858	0.233179	0.104274	0.249235	0.308776	0.571659	0.667347	0.999638	0.994143	0.507603	0.58189	0.887857	0.0980009	0.669649
Leu	0.117579	0.0580552		1.92015e-05	0.0385538	0.00179883	0.005528	0.0817432	0.0169329	0.0380983	0.0404301	0.384998	0.0786891	0.125588	0.446469	0.458175	0.473955	0.874006	0.504267	0.573174	0.587511	0.374195
Gly	0.248495	0.137697	1.92015e-05		0.0611399	8.72728e-05	0.000325147	0.118601	0.0150909	0.0321835	0.0246646	0.290057	0.0345907	0.0583325	0.285288	0.393634	0.405045	0.804734	0.690092	0.572279	0.871033	0.359746
Tyr	0.0318508	0.0334741	0.0385538	0.0611399		0.0943979	0.193942	0.00347031	0.0439006	0.00151547	0.00479374	0.0128552	0.031252	0.229139	0.0418791	0.388898	0.378881	0.523199	0.648971	0.6991	0.784612	0.848399
Arg	0.59464	0.386892	0.00179883	8.72728e-05	0.0943979		2.38079e-06	0.16587	0.0183525	0.0144573	0.0147719	0.216875	0.0101475	0.0146709	0.179795	0.261343	0.261709	0.466745	0.977603	0.884267	0.613472	0.574223
Pro	0.762149	0.499389	0.005528	0.000325147	0.193942	2.38079e-06		0.209438	0.0225897	0.0412695	0.0303944	0.26368	0.0144268	0.0108239	0.198413	0.242033	0.24393	0.409073	0.918524	0.856392	0.525999	0.602732
SeC	0.0913546	0.0902524	0.0817432	0.118601	0.00347031	0.16587	0.209438		0.0690866	0.0197497	0.0425318	0.0241267	0.0708163	0.246	0.038537	0.233346	0.230308	0.407852	0.466103	0.637772	0.967468	0.952593
Glu	0.177663	0.0372858	0.0169329	0.0150909	0.0439006	0.0183525	0.0225897	0.0690866		0.0328786	0.000928579	0.057962	0.00276334	0.00493521	0.156548	0.157511	0.152304	0.454103	0.543552	0.397466	0.900714	0.667009
Ser	0.301227	0.233179	0.0380983	0.0321835	0.00151547	0.0144573	0.0412695	0.0197497	0.0328786		0.00101137	0.00868341	0.00680669	0.0753921	0.030425	0.250227	0.237403	0.321851	0.465358	0.606458	0.753548	0.879102
Ile	0.238512	0.104274	0.0404301	0.0246646	0.00479374	0.0147719	0.0303944	0.0425318	0.000928579	0.00101137		0.00353313	7.30612e-05	0.00762582	0.018759	0.140359	0.130094	0.186854	0.288568	0.340783	0.647112	0.73398
Thr	0.309465	0.249235	0.384998	0.290057	0.0128552	0.216875	0.26368	0.0241267	0.057962	0.00868341	0.00353313		0.00806783	0.100557	0.00169643	0.280398	0.256257	0.0764294	0.0863004	0.272807	0.563377	0.668114
His	0.549085	0.308776	0.0786891	0.0345907	0.031252	0.0101475	0.0144268	0.0708163	0.00276334	0.00680669	7.30612e-05	0.00806783		0.000318609	0.00638287	0.0608758	0.0540597	0.0477103	0.152243	0.225453	0.236965	0.51708
Cys	0.992714	0.571659	0.125588	0.0583325	0.229139	0.0146709	0.0108239	0.246	0.00493521	0.0753921	0.00762582	0.100557	0.000318609		0.0566184	0.0219251	0.0193645	0.0517059	0.150597	0.150307	0.112735	0.28576
Asp	0.728066	0.667347	0.446469	0.285288	0.0418791	0.179795	0.198413	0.038537	0.156548	0.030425	0.018759	0.00169643	0.00638287	0.0566184		0.0735832	0.0656541	0.00342947	0.0268108	0.23584	0.150867	0.491164
iMet	0.614519	0.999638	0.458175	0.393634	0.388898	0.261343	0.242033	0.233346	0.157511	0.250227	0.140359	0.280398	0.0608758	0.0219251	0.0735832		1.59093e-11	0.0310168	0.0246025	0.0459094	0.0935132	0.0467311
Met	0.6102	0.994143	0.473955	0.405045	0.378881	0.261709	0.24393	0.230308	0.152304	0.237403	0.130094	0.256257	0.0540597	0.0193645	0.0656541	1.59093e-11		0.0259323	0.020054	0.0378572	0.0829741	0.0414945
Trp	0.377898	0.507603	0.874006	0.804734	0.523199	0.466745	0.409073	0.407852	0.454103	0.321851	0.186854	0.0764294	0.0477103	0.0517059	0.00342947	0.0310168	0.0259323		0.00109393	0.0624925	0.00362943	0.115939
Asn	0.392855	0.58189	0.504267	0.690092	0.648971	0.977603	0.918524	0.466103	0.543552	0.465358	0.288568	0.0863004	0.152243	0.150597	0.0268108	0.0246025	0.020054	0.00109393		0.00632677	0.0322747	0.0156232
Gln	0.596389	0.887857	0.573174	0.572279	0.6991	0.884267	0.856392	0.637772	0.397466	0.606458	0.340783	0.272807	0.225453	0.150307	0.23584	0.0459094	0.0378572	0.0624925	0.00632677		0.0777429	7.45872e-05
Val	0.0540704	0.0980009	0.587511	0.871033	0.784612	0.613472	0.525999	0.967468	0.900714	0.753548	0.647112	0.563377	0.236965	0.112735	0.150867	0.0935132	0.0829741	0.00362943	0.0322747	0.0777429		0.0930986
Ala	0.395707	0.669649	0.374195	0.359746	0.848399	0.574223	0.602732	0.952593	0.667009	0.879102	0.73398	0.668114	0.51708	0.28576	0.491164	0.0467311	0.0414945	0.115939	0.0156232	7.45872e-05	0.0930986
Correlation Value - AZS
	Phe	Lys	Leu	Gly	Tyr	Arg	Pro	SeC	Glu	Ser	Ile	Thr	His	Cys	Asp	iMet	Met	Trp	Asn	Gln	Val	Ala
Phe	1	0.866882	-0.21247	-0.4762	0.574094	-0.22066	-0.249316	-0.200157	-0.549284	-0.268533	-0.612867	-0.16816	-0.431634	-0.241911	-0.552064	-0.41515	-0.421721	-0.273444	-0.395333	-0.167369	-0.40481	-0.292511
Lys	0.866882	1	-0.155706	-0.495503	0.760224	-0.250024	-0.224077	-0.151698	-0.551108	-0.0536697	-0.525386	-0.186586	-0.405646	-0.316989	-0.471528	-0.398041	-0.404965	-0.260423	-0.205845	-0.295852	-0.343487	-0.282723
Leu	-0.21247	-0.155706	1	0.806917	-0.0322139	0.829269	0.750545	0.815167	0.767133	0.551068	0.606594	0.196179	0.757938	0.744962	0.792373	0.920945	0.918978	0.550022	0.176626	-0.173565	0.191062	-0.0292142
Gly	-0.4762	-0.495503	0.806917	1	-0.562792	0.77241	0.608454	0.524832	0.790139	0.314456	0.56948	-0.031403	0.664541	0.590512	0.654252	0.747434	0.748084	0.391905	-0.1043	-0.202451	-0.0330926	-0.151954
Tyr	0.574094	0.760224	-0.0322139	-0.562792	1	-0.260756	-0.13862	0.17029	-0.434163	0.172245	-0.219668	0.110695	-0.191933	-0.136339	-0.125832	-0.116619	-0.123157	0.0257929	0.348875	-0.0647596	0.159036	0.0374477
Arg	-0.22066	-0.250024	0.829269	0.77241	-0.260756	1	0.960924	0.43859	0.906057	0.636672	0.588808	0.40924	0.843758	0.887981	0.599451	0.710602	0.7168	0.5107	0.105841	0.150465	0.119206	0.244603
Pro	-0.249316	-0.224077	0.750545	0.608454	-0.13862	0.960924	1	0.394546	0.899267	0.757452	0.623133	0.582606	0.858528	0.90369	0.591514	0.66563	0.674231	0.542373	0.293444	0.306851	0.269484	0.445393
SeC	-0.200157	-0.151698	0.815167	0.524832	0.17029	0.43859	0.394546	1	0.519448	0.463492	0.657586	0.281834	0.586844	0.51133	0.843494	0.914432	0.909782	0.691373	0.451875	-0.0489087	0.523556	0.06491
Glu	-0.549284	-0.551108	0.767133	0.790139	-0.434163	0.906057	0.899267	0.519448	1	0.702172	0.810924	0.545695	0.898745	0.8528	0.759096	0.802051	0.810986	0.652725	0.331917	0.326604	0.39084	0.437649
Ser	-0.268533	-0.0536697	0.551068	0.314456	0.172245	0.636672	0.757452	0.463492	0.702172	1	0.709147	0.744806	0.681105	0.588464	0.53202	0.567465	0.577021	0.686442	0.686675	0.500869	0.553191	0.69258
Ile	-0.612867	-0.525386	0.606594	0.56948	-0.219668	0.588808	0.623133	0.657586	0.810924	0.709147	1	0.67641	0.886377	0.720059	0.894348	0.76965	0.777375	0.916095	0.700458	0.463188	0.778583	0.569073
Thr	-0.16816	-0.186586	0.196179	-0.031403	0.110695	0.40924	0.582606	0.281834	0.545695	0.744806	0.67641	1	0.630801	0.617546	0.439066	0.360678	0.373401	0.757168	0.769452	0.885706	0.808672	0.940572
His	-0.431634	-0.405646	0.757938	0.664541	-0.191933	0.843758	0.858528	0.586844	0.898745	0.681105	0.886377	0.630801	1	0.948187	0.860181	0.782458	0.789639	0.819218	0.496144	0.349023	0.564931	0.455171
Cys	-0.241911	-0.316989	0.744962	0.590512	-0.136339	0.887981	0.90369	0.51133	0.8528	0.588464	0.720059	0.617546	0.948187	1	0.743391	0.726093	0.73265	0.699752	0.360493	0.340859	0.444523	0.415839
Asp	-0.552064	-0.471528	0.792373	0.654252	-0.125832	0.599451	0.591514	0.843494	0.759096	0.53202	0.894348	0.439066	0.860181	0.743391	1	0.916353	0.917624	0.795727	0.558728	0.118371	0.660006	0.257302
iMet	-0.41515	-0.398041	0.920945	0.747434	-0.116619	0.710602	0.66563	0.914432	0.802051	0.567465	0.76965	0.360678	0.782458	0.726093	0.916353	1	0.999849	0.693864	0.397235	0.0383913	0.474691	0.169381
Met	-0.421721	-0.404965	0.918978	0.748084	-0.123157	0.7168	0.674231	0.909782	0.810986	0.577021	0.777375	0.373401	0.789639	0.73265	0.917624	0.999849	1	0.700021	0.404051	0.0528067	0.481539	0.183991
Trp	-0.273444	-0.260423	0.550022	0.391905	0.0257929	0.5107	0.542373	0.691373	0.652725	0.686442	0.916095	0.757168	0.819218	0.699752	0.795727	0.693864	0.700021	1	0.715411	0.54882	0.812628	0.589843
Asn	-0.395333	-0.205845	0.176626	-0.1043	0.348875	0.105841	0.293444	0.451875	0.331917	0.686675	0.700458	0.769452	0.496144	0.360493	0.558728	0.397235	0.404051	0.715411	1	0.622384	0.926864	0.773605
Gln	-0.167369	-0.295852	-0.173565	-0.202451	-0.0647596	0.150465	0.306851	-0.0489087	0.326604	0.500869	0.463188	0.885706	0.349023	0.340859	0.118371	0.0383913	0.0528067	0.54882	0.622384	1	0.671464	0.946488
Val	-0.40481	-0.343487	0.191062	-0.0330926	0.159036	0.119206	0.269484	0.523556	0.39084	0.553191	0.778583	0.808672	0.564931	0.444523	0.660006	0.474691	0.481539	0.812628	0.926864	0.671464	1	0.753367
Ala	-0.292511	-0.282723	-0.0292142	-0.151954	0.0374477	0.244603	0.445393	0.06491	0.437649	0.69258	0.569073	0.940572	0.455171	0.415839	0.257302	0.169381	0.183991	0.589843	0.773605	0.946488	0.753367	1
P Value - AZS
	Phe	Lys	Leu	Gly	Tyr	Arg	Pro	SeC	Glu	Ser	Ile	Thr	His	Cys	Asp	iMet	Met	Trp	Asn	Gln	Val	Ala
Phe		0.00248188	0.583114	0.195026	0.105976	0.568317	0.517675	0.605612	0.12557	0.484765	0.0792913	0.665398	0.246015	0.530588	0.123275	0.266508	0.258234	0.476497	0.292288	0.666898	0.279805	0.444971
Lys	0.00248188		0.689138	0.174967	0.0174191	0.516448	0.562185	0.696829	0.124062	0.890927	0.146343	0.630745	0.278717	0.405893	0.200065	0.288692	0.279602	0.498546	0.595182	0.439543	0.365452	0.461039
Leu	0.583114	0.689138		0.0085738	0.934431	0.00570492	0.0198019	0.00742213	0.0158406	0.124095	0.0832887	0.612943	0.0179638	0.0212697	0.010888	0.000423088	0.000460194	0.124959	0.649404	0.655173	0.622418	0.940528
Gly	0.195026	0.174967	0.0085738		0.114655	0.0147014	0.0820909	0.146847	0.0112772	0.409862	0.10947	0.936079	0.05087	0.0940981	0.0559037	0.0206112	0.0204405	0.296872	0.789438	0.601398	0.932646	0.696336
Tyr	0.105976	0.0174191	0.934431	0.114655		0.497978	0.722089	0.661362	0.242949	0.657665	0.570102	0.776783	0.620803	0.726518	0.747016	0.765101	0.752257	0.947484	0.357475	0.868533	0.682766	0.923801
Arg	0.568317	0.516448	0.00570492	0.0147014	0.497978		3.73766e-05	0.23763	0.000762465	0.0652146	0.0952904	0.274067	0.00424565	0.00138608	0.08799	0.0319024	0.0297733	0.160042	0.786385	0.6992	0.760013	0.525879
Pro	0.517675	0.562185	0.0198019	0.0820909	0.722089	3.73766e-05		0.293337	0.000966759	0.018081	0.0730097	0.0997108	0.00304504	0.000829859	0.0934003	0.0503546	0.0464022	0.131385	0.443453	0.421882	0.48316	0.229581
SeC	0.605612	0.696829	0.00742213	0.146847	0.661362	0.23763	0.293337		0.151796	0.208903	0.0542394	0.462511	0.0966774	0.159439	0.00426965	0.000554544	0.000664256	0.0391314	0.222052	0.900562	0.148011	0.86823
Glu	0.12557	0.124062	0.0158406	0.0112772	0.242949	0.000762465	0.000966759	0.151796		0.0349539	0.00800038	0.12857	0.000983879	0.00347828	0.0176865	0.00930678	0.00799167	0.0566767	0.382865	0.39099	0.298304	0.238755
Ser	0.484765	0.890927	0.124095	0.409862	0.657665	0.0652146	0.018081	0.208903	0.0349539		0.0324161	0.0213118	0.0433909	0.0955327	0.140389	0.111016	0.103795	0.0411416	0.0410452	0.169609	0.122352	0.0386494
Ile	0.0792913	0.146343	0.0832887	0.10947	0.570102	0.0952904	0.0730097	0.0542394	0.00800038	0.0324161		0.0454335	0.00145441	0.028692	0.00113669	0.0152901	0.0136808	0.000518591	0.0355966	0.209242	0.0134398	0.109781
Thr	0.665398	0.630745	0.612943	0.936079	0.776783	0.274067	0.0997108	0.462511	0.12857	0.0213118	0.0454335		0.0685274	0.0763884	0.237063	0.340298	0.322246	0.0181497	0.0153329	0.0014837	0.00831932	0.000158904
His	0.246015	0.278717	0.0179638	0.05087	0.620803	0.00424565	0.00304504	0.0966774	0.000983879	0.0433909	0.00145441	0.0685274		9.90788e-05	0.00292721	0.0126861	0.0113655	0.0068972	0.174322	0.357256	0.112981	0.218277
Cys	0.530588	0.405893	0.0212697	0.0940981	0.726518	0.00138608	0.000829859	0.159439	0.00347828	0.0955327	0.028692	0.0763884	9.90788e-05		0.0216953	0.0267588	0.0247569	0.0358634	0.340564	0.369373	0.230602	0.265634
Asp	0.123275	0.200065	0.010888	0.0559037	0.747016	0.08799	0.0934003	0.00426965	0.0176865	0.140389	0.00113669	0.237063	0.00292721	0.0216953		0.000513162	0.000486999	0.0103211	0.117877	0.761654	0.0530516	0.503892
iMet	0.266508	0.288692	0.000423088	0.0206112	0.765101	0.0319024	0.0503546	0.000554544	0.00930678	0.111016	0.0152901	0.340298	0.0126861	0.0267588	0.000513162		1.40332e-13	0.0381405	0.28976	0.921886	0.196646	0.663084
Met	0.258234	0.279602	0.000460194	0.0204405	0.752257	0.0297733	0.0464022	0.000664256	0.00799167	0.103795	0.0136808	0.322246	0.0113655	0.0247569	0.000486999	1.40332e-13		0.0357615	0.280794	0.892673	0.189354	0.635591
Trp	0.476497	0.498546	0.124959	0.296872	0.947484	0.160042	0.131385	0.0391314	0.0566767	0.0411416	0.000518591	0.0181497	0.0068972	0.0358634	0.0103211	0.0381405	0.0357615		0.030242	0.125955	0.00776467	0.0945648
Asn	0.292288	0.595182	0.649404	0.789438	0.357475	0.786385	0.443453	0.222052	0.382865	0.0410452	0.0355966	0.0153329	0.174322	0.340564	0.117877	0.28976	0.280794	0.030242		0.0734576	0.000324114	0.0144512
Gln	0.666898	0.439543	0.655173	0.601398	0.868533	0.6992	0.421882	0.900562	0.39099	0.169609	0.209242	0.0014837	0.357256	0.369373	0.761654	0.921886	0.892673	0.125955	0.0734576		0.0476513	0.000110738
Val	0.279805	0.365452	0.622418	0.932646	0.682766	0.760013	0.48316	0.148011	0.298304	0.122352	0.0134398	0.00831932	0.112981	0.230602	0.0530516	0.196646	0.189354	0.00776467	0.000324114	0.0476513		0.0190862
Ala	0.444971	0.461039	0.940528	0.696336	0.923801	0.525879	0.229581	0.86823	0.238755	0.0386494	0.109781	0.000158904	0.218277	0.265634	0.503892	0.663084	0.635591	0.0945648	0.0144512	0.000110738	0.0190862
Correlation Value - TZS
	Phe	Lys	Leu	Gly	Tyr	Arg	Pro	SeC	Glu	Ser	Ile	Thr	His	Cys	Asp	iMet	Met	Trp	Asn	Gln	Val	Ala
Phe	1	0.49783	-0.0745178	-0.336757	0.729135	-0.154022	0.0722349	0.183122	0.0866405	0.587354	-0.092672	0.459618	-0.0615249	-0.0700574	0.616968	0.107899	0.100964	-0.370668	0.144388	0.154744	-0.35971	0.194182
Lys	0.49783	1	0.705145	0.453827	0.278644	0.690546	0.835839	-0.402205	0.851727	0.645247	0.611258	0.559806	0.788812	0.773771	0.316491	0.839978	0.840762	0.32182	0.140285	-0.0686355	-0.370258	0.0401242
Leu	-0.0745178	0.705145	1	0.845218	-0.473705	0.970881	0.932505	-0.267943	0.898018	0.207706	0.688131	0.183224	0.806389	0.698631	-0.392195	0.945682	0.944589	0.564814	-0.243514	-0.494238	-0.357883	-0.436555
Gly	-0.336757	0.453827	0.845218	1	-0.631257	0.882396	0.715328	-0.30101	0.715096	-0.262029	0.641404	-0.0169485	0.555136	0.489487	-0.449836	0.675028	0.676933	0.724576	-0.321741	-0.569777	-0.205876	-0.509561
Tyr	0.729135	0.278644	-0.473705	-0.631257	1	-0.488234	-0.244082	-0.174379	-0.127792	0.603873	-0.115194	0.531687	-0.0809882	0.0323779	0.937996	-0.203053	-0.200807	-0.457913	0.595829	0.67554	-0.0134664	0.721478
Arg	-0.154022	0.690546	0.970881	0.882396	-0.488234	1	0.945159	-0.246871	0.842646	0.120001	0.612722	0.0735243	0.795525	0.715416	-0.405569	0.886439	0.887028	0.711068	-0.318726	-0.564813	-0.282099	-0.498067
Pro	0.0722349	0.835839	0.932505	0.715328	-0.244082	0.945159	1	-0.297946	0.87525	0.353527	0.562362	0.157141	0.868312	0.807758	-0.236378	0.935196	0.93421	0.530823	-0.244748	-0.45692	-0.213475	-0.36105
SeC	0.183122	-0.402205	-0.267943	-0.30101	-0.174379	-0.246871	-0.297946	1	-0.590526	-0.217574	-0.728651	-0.448376	-0.618065	-0.708378	-0.333816	-0.409296	-0.41804	0.0144633	-0.596854	-0.484857	-0.276296	-0.597793
Glu	0.0866405	0.851727	0.898018	0.715096	-0.127792	0.842646	0.87525	-0.590526	1	0.44389	0.879011	0.516726	0.910622	0.854377	0.000793223	0.965847	0.968176	0.393071	0.158798	-0.102021	-0.338691	-0.0142581
Ser	0.587354	0.645247	0.207706	-0.262029	0.603873	0.120001	0.353527	-0.217574	0.44389	1	0.3296	0.740055	0.548035	0.534467	0.553231	0.490881	0.492461	-0.156443	0.539977	0.466655	-0.420313	0.48073
Ile	-0.092672	0.611258	0.688131	0.641404	-0.115194	0.612722	0.562362	-0.728651	0.879011	0.3296	1	0.678674	0.76046	0.72295	0.135446	0.760234	0.767357	0.335729	0.474129	0.20743	-0.386894	0.254238
Thr	0.459618	0.559806	0.183224	-0.0169485	0.531687	0.0735243	0.157141	-0.448376	0.516726	0.740055	0.678674	1	0.428515	0.419797	0.706185	0.414667	0.421228	-0.0406472	0.815435	0.646513	-0.619727	0.643908
His	-0.0615249	0.788812	0.806389	0.555136	-0.0809882	0.795525	0.868312	-0.618065	0.910622	0.548035	0.76046	0.428515	1	0.979105	-0.00727132	0.911503	0.916488	0.416085	0.208101	-0.00586874	-0.171175	0.0773065
Cys	-0.0700574	0.773771	0.698631	0.489487	0.0323779	0.715416	0.807758	-0.708378	0.854377	0.534467	0.72295	0.419797	0.979105	1	0.106247	0.824707	0.83139	0.390055	0.28068	0.0899068	-0.0442569	0.191366
Asp	0.616968	0.316491	-0.392195	-0.449836	0.937996	-0.405569	-0.236378	-0.333816	0.000793223	0.553231	0.135446	0.706185	-0.00727132	0.106247	1	-0.138684	-0.132428	-0.289654	0.759882	0.763125	-0.159391	0.800441
iMet	0.107899	0.839978	0.945682	0.675028	-0.203053	0.886439	0.935196	-0.409296	0.965847	0.490881	0.760234	0.414667	0.911503	0.824707	-0.138684	1	0.999862	0.400413	0.00494182	-0.23806	-0.377866	-0.167216
Met	0.100964	0.840762	0.944589	0.676933	-0.200807	0.887028	0.93421	-0.41804	0.968176	0.492461	0.767357	0.421228	0.916488	0.83139	-0.132428	0.999862	1	0.407882	0.0154077	-0.229417	-0.379035	-0.158767
Trp	-0.370668	0.32182	0.564814	0.724576	-0.457913	0.711068	0.530823	0.0144633	0.393071	-0.156443	0.335729	-0.0406472	0.416085	0.390055	-0.289654	0.400413	0.407882	1	-0.267267	-0.481186	-0.361105	-0.484912
Asn	0.144388	0.140285	-0.243514	-0.321741	0.595829	-0.318726	-0.244748	-0.596854	0.158798	0.539977	0.474129	0.815435	0.208101	0.28068	0.759882	0.00494182	0.0154077	-0.267267	1	0.951966	-0.185606	0.940603
Gln	0.154744	-0.0686355	-0.494238	-0.569777	0.67554	-0.564813	-0.45692	-0.484857	-0.102021	0.466655	0.20743	0.646513	-0.00586874	0.0899068	0.763125	-0.23806	-0.229417	-0.481186	0.951966	1	0.0141891	0.982372
Val	-0.35971	-0.370258	-0.357883	-0.205876	-0.0134664	-0.282099	-0.213475	-0.276296	-0.338691	-0.420313	-0.386894	-0.619727	-0.171175	-0.0442569	-0.159391	-0.377866	-0.379035	-0.361105	-0.185606	0.0141891	1	0.106138
Ala	0.194182	0.0401242	-0.436555	-0.509561	0.721478	-0.498067	-0.36105	-0.597793	-0.0142581	0.48073	0.254238	0.643908	0.0773065	0.191366	0.800441	-0.167216	-0.158767	-0.484912	0.940603	0.982372	0.106138	1
P Value - TZS
	Phe	Lys	Leu	Gly	Tyr	Arg	Pro	SeC	Glu	Ser	Ile	Thr	His	Cys	Asp	iMet	Met	Trp	Asn	Gln	Val	Ala
Phe		0.255568	0.873846	0.460161	0.0629829	0.741614	0.87769	0.694309	0.853466	0.165564	0.84335	0.299463	0.89575	0.881359	0.139982	0.81789	0.829471	0.413057	0.757427	0.740432	0.428066	0.676526
Lys	0.255568		0.076769	0.306384	0.545108	0.085876	0.019157	0.371057	0.0149868	0.117576	0.144747	0.191268	0.0350055	0.0412149	0.489208	0.0180143	0.0178024	0.481508	0.764181	0.883755	0.413615	0.931938
Leu	0.873846	0.076769		0.016625	0.282918	0.000273578	0.00219149	0.561277	0.00603407	0.654944	0.0874349	0.694144	0.0284563	0.0807654	0.384191	0.00128247	0.00134716	0.186461	0.598744	0.25956	0.430588	0.327435
Gly	0.460161	0.306384	0.016625		0.128411	0.00854253	0.0707385	0.511822	0.0708727	0.570279	0.120503	0.971231	0.195805	0.264884	0.311194	0.0961502	0.0948561	0.0654899	0.481622	0.181754	0.657854	0.242728
Tyr	0.0629829	0.545108	0.282918	0.128411		0.266296	0.597866	0.708445	0.784821	0.151029	0.805735	0.219352	0.862961	0.945062	0.00177796	0.662349	0.665931	0.301493	0.158024	0.0958015	0.977141	0.067224
Arg	0.741614	0.085876	0.000273578	0.00854253	0.266296		0.00131321	0.593553	0.017299	0.797744	0.143518	0.875518	0.032415	0.0706877	0.366684	0.00784477	0.00774602	0.0732295	0.485973	0.186461	0.53992	0.255306
Pro	0.87769	0.019157	0.00219149	0.0707385	0.597866	0.00131321		0.51634	0.0098604	0.436624	0.188807	0.736511	0.0112453	0.027978	0.609828	0.00198248	0.00205765	0.220244	0.596835	0.302678	0.645794	0.426219
SeC	0.694309	0.371057	0.561277	0.511822	0.708445	0.593553	0.51634		0.162722	0.639314	0.0632467	0.312962	0.139076	0.0748258	0.464336	0.361866	0.350664	0.975449	0.157124	0.270119	0.548642	0.156302
Glu	0.853466	0.0149868	0.00603407	0.0708727	0.784821	0.017299	0.0098604	0.162722		0.318421	0.00915322	0.235038	0.00436927	0.0143475	0.998653	0.000406472	0.000341118	0.383034	0.733803	0.827703	0.457423	0.975797
Ser	0.165564	0.117576	0.654944	0.570279	0.151029	0.797744	0.436624	0.639314	0.318421		0.470345	0.0571924	0.2028	0.216494	0.19767	0.263316	0.261545	0.737652	0.210882	0.291146	0.347776	0.274824
Ile	0.84335	0.144747	0.0874349	0.120503	0.805735	0.143518	0.188807	0.0632467	0.00915322	0.470345		0.093681	0.0471806	0.0663969	0.772163	0.0472858	0.044034	0.461618	0.282426	0.655383	0.391223	0.582205
Thr	0.299463	0.191268	0.694144	0.971231	0.219352	0.875518	0.736511	0.312962	0.235038	0.0571924	0.093681		0.337439	0.34843	0.076141	0.354967	0.346616	0.931052	0.0253791	0.11662	0.137709	0.118592
His	0.89575	0.0350055	0.0284563	0.195805	0.862961	0.032415	0.0112453	0.139076	0.00436927	0.2028	0.0471806	0.337439		0.000119864	0.987656	0.00426445	0.00369927	0.353156	0.654316	0.990037	0.713643	0.869152
Cys	0.881359	0.0412149	0.0807654	0.264884	0.945062	0.0706877	0.027978	0.0748258	0.0143475	0.216494	0.0663969	0.34843	0.000119864		0.820645	0.0224292	0.0204296	0.387023	0.542049	0.847986	0.924941	0.681043
Asp	0.139982	0.489208	0.384191	0.311194	0.00177796	0.366684	0.609828	0.464336	0.998653	0.19767	0.772163	0.076141	0.987656	0.820645		0.76682	0.777149	0.528634	0.04745	0.0459507	0.732834	0.0305879
iMet	0.81789	0.0180143	0.00128247	0.0961502	0.662349	0.00784477	0.00198248	0.361866	0.000406472	0.263316	0.0472858	0.354967	0.00426445	0.0224292	0.76682		4.27473e-10	0.373394	0.991611	0.607211	0.403313	0.720077
Met	0.829471	0.0178024	0.00134716	0.0948561	0.665931	0.00774602	0.00205765	0.350664	0.000341118	0.261545	0.044034	0.346616	0.00369927	0.0204296	0.777149	4.27473e-10		0.36369	0.973846	0.620698	0.401739	0.733853
Trp	0.413057	0.481508	0.186461	0.0654899	0.301493	0.0732295	0.220244	0.975449	0.383034	0.737652	0.461618	0.931052	0.353156	0.387023	0.528634	0.373394	0.36369		0.562304	0.274302	0.426144	0.270057
Asn	0.757427	0.764181	0.598744	0.481622	0.158024	0.485973	0.596835	0.157124	0.733803	0.210882	0.282426	0.0253791	0.654316	0.542049	0.04745	0.991611	0.973846	0.562304		0.000946354	0.690305	0.00159923
Gln	0.740432	0.883755	0.25956	0.181754	0.0958015	0.186461	0.302678	0.270119	0.827703	0.291146	0.655383	0.11662	0.990037	0.847986	0.0459507	0.607211	0.620698	0.274302	0.000946354		0.975914	7.84921e-05
Val	0.428066	0.413615	0.430588	0.657854	0.977141	0.53992	0.645794	0.548642	0.457423	0.347776	0.391223	0.137709	0.713643	0.924941	0.732834	0.403313	0.401739	0.426144	0.690305	0.975914		0.820827
Ala	0.676526	0.931938	0.327435	0.242728	0.067224	0.255306	0.426219	0.156302	0.975797	0.274824	0.582205	0.118592	0.869152	0.681043	0.0305879	0.720077	0.733853	0.270057	0.00159923	7.84921e-05	0.820827

## Sheet: Figure 2F
Correlation Value and P value in Figure 2F
rsRNA - Spearman Correlation
Correlation Value - NZS
	28S-rRNA	5S-rRNA	18S-rRNA	45S-rRNA	12S-rRNA	16S-rRNA	5.8S-rRNA
28S-rRNA	1	0.816667	0.566667	0.25	0.266667	0.0333333	-0.316667
5S-rRNA	0.816667	1	0.266667	0.2	0.583333	0.2	-0.05
18S-rRNA	0.566667	0.266667	1	0.533333	0.25	0.166667	0.0166667
45S-rRNA	0.25	0.2	0.533333	1	0.433333	0.433333	0.45
12S-rRNA	0.266667	0.583333	0.25	0.433333	1	0.633333	0.55
16S-rRNA	0.0333333	0.2	0.166667	0.433333	0.633333	1	0.766667
5.8S-rRNA	-0.316667	-0.05	0.0166667	0.45	0.55	0.766667	1
P Value - NZS
	28S-rRNA	5S-rRNA	18S-rRNA	45S-rRNA	12S-rRNA	16S-rRNA	5.8S-rRNA
28S-rRNA		0.00722479	0.111633	0.51649	0.487922	0.932157	0.406397
5S-rRNA	0.00722479		0.487922	0.605901	0.0991858	0.605901	0.898353
18S-rRNA	0.111633	0.487922		0.139227	0.51649	0.668231	0.966055
45S-rRNA	0.51649	0.605901	0.139227		0.243952	0.243952	0.224216
12S-rRNA	0.487922	0.0991858	0.51649	0.243952		0.0670858	0.124977
16S-rRNA	0.932157	0.605901	0.668231	0.243952	0.0670858		0.015944
5.8S-rRNA	0.406397	0.898353	0.966055	0.224216	0.124977	0.015944
Correlation Value - AZS
	28S-rRNA	5S-rRNA	18S-rRNA	45S-rRNA	12S-rRNA	16S-rRNA	5.8S-rRNA
28S-rRNA	1	0.85	0.866667	0.9	0.0166667	0.0666667	0.65
5S-rRNA	0.85	1	0.533333	0.766667	0.4	0.366667	0.733333
18S-rRNA	0.866667	0.533333	1	0.783333	-0.216667	-0.0833333	0.466667
45S-rRNA	0.9	0.766667	0.783333	1	0.233333	0.283333	0.8
12S-rRNA	0.0166667	0.4	-0.216667	0.233333	1	0.966667	0.583333
16S-rRNA	0.0666667	0.366667	-0.0833333	0.283333	0.966667	1	0.583333
5.8S-rRNA	0.65	0.733333	0.466667	0.8	0.583333	0.583333	1
P Value - AZS
	28S-rRNA	5S-rRNA	18S-rRNA	45S-rRNA	12S-rRNA	16S-rRNA	5.8S-rRNA
28S-rRNA		0.00370478	0.0024954	0.000943062	0.966055	0.86469	0.0580731
5S-rRNA	0.00370478		0.139227	0.015944	0.286105	0.33174	0.0245542
18S-rRNA	0.0024954	0.139227		0.0125199	0.575515	0.831214	0.205386
45S-rRNA	0.000943062	0.015944	0.0125199		0.545699	0.46003	0.00962793
12S-rRNA	0.966055	0.286105	0.575515	0.545699		2.15503e-05	0.0991858
16S-rRNA	0.86469	0.33174	0.831214	0.46003	2.15503e-05		0.0991858
5.8S-rRNA	0.0580731	0.0245542	0.205386	0.00962792	0.0991858	0.0991858
Correlation Value - TZS
	28S-rRNA	5S-rRNA	18S-rRNA	45S-rRNA	12S-rRNA	16S-rRNA	5.8S-rRNA
28S-rRNA	1	-0.642857	-0.25	-0.25	-0.0714286	0.214286	-0.678571
5S-rRNA	-0.642857	1	0.178571	0.321429	0.285714	0.0714286	0.607143
18S-rRNA	-0.25	0.178571	1	0.428571	-0.0714286	-0.142857	0.535714
45S-rRNA	-0.25	0.321429	0.428571	1	-0.357143	-0.571429	0.607143
12S-rRNA	-0.0714286	0.285714	-0.0714286	-0.357143	1	0.928571	0.25
16S-rRNA	0.214286	0.0714286	-0.142857	-0.571429	0.928571	1	0
5.8S-rRNA	-0.678571	0.607143	0.535714	0.607143	0.25	0	1
P Value - TZS
	28S-rRNA	5S-rRNA	18S-rRNA	45S-rRNA	12S-rRNA	16S-rRNA	5.8S-rRNA
28S-rRNA		0.119392	0.588724	0.588724	0.879048	0.644512	0.0937502
5S-rRNA	0.119392		0.701658	0.482072	0.534509	0.879048	0.148231
18S-rRNA	0.588724	0.701658		0.337368	0.879048	0.759945	0.215217
45S-rRNA	0.588724	0.482072	0.337368		0.431611	0.180202	0.148231
12S-rRNA	0.879048	0.534509	0.879048	0.431611		0.00251947	0.588724
16S-rRNA	0.644512	0.879048	0.759945	0.180202	0.00251947		1
5.8S-rRNA	0.0937502	0.148231	0.215218	0.148231	0.588724	1
rsRNA - Pearson Correlation
Correlation Value - NZS
	28S-rRNA	5S-rRNA	18S-rRNA	45S-rRNA	12S-rRNA	16S-rRNA	5.8S-rRNA
28S-rRNA	1	0.816667	0.566667	0.25	0.266667	0.0333333	-0.316667
5S-rRNA	0.816667	1	0.266667	0.2	0.583333	0.2	-0.05
18S-rRNA	0.566667	0.266667	1	0.533333	0.25	0.166667	0.0166667
45S-rRNA	0.25	0.2	0.533333	1	0.433333	0.433333	0.45
12S-rRNA	0.266667	0.583333	0.25	0.433333	1	0.633333	0.55
16S-rRNA	0.0333333	0.2	0.166667	0.433333	0.633333	1	0.766667
5.8S-rRNA	-0.316667	-0.05	0.0166667	0.45	0.55	0.766667	1
P Value - NZS
	28S-rRNA	5S-rRNA	18S-rRNA	45S-rRNA	12S-rRNA	16S-rRNA	5.8S-rRNA
28S-rRNA		0.00722479	0.111633	0.51649	0.487922	0.932157	0.406397
5S-rRNA	0.00722479		0.487922	0.605901	0.0991858	0.605901	0.898353
18S-rRNA	0.111633	0.487922		0.139227	0.51649	0.668231	0.966055
45S-rRNA	0.51649	0.605901	0.139227		0.243952	0.243952	0.224216
12S-rRNA	0.487922	0.0991858	0.51649	0.243952		0.0670858	0.124977
16S-rRNA	0.932157	0.605901	0.668231	0.243952	0.0670858		0.015944
5.8S-rRNA	0.406397	0.898353	0.966055	0.224216	0.124977	0.015944
Correlation Value - AZS
	28S-rRNA	5S-rRNA	18S-rRNA	45S-rRNA	12S-rRNA	16S-rRNA	5.8S-rRNA
28S-rRNA	1	0.85	0.866667	0.9	0.0166667	0.0666667	0.65
5S-rRNA	0.85	1	0.533333	0.766667	0.4	0.366667	0.733333
18S-rRNA	0.866667	0.533333	1	0.783333	-0.216667	-0.0833333	0.466667
45S-rRNA	0.9	0.766667	0.783333	1	0.233333	0.283333	0.8
12S-rRNA	0.0166667	0.4	-0.216667	0.233333	1	0.966667	0.583333
16S-rRNA	0.0666667	0.366667	-0.0833333	0.283333	0.966667	1	0.583333
5.8S-rRNA	0.65	0.733333	0.466667	0.8	0.583333	0.583333	1
P Value - AZS
	28S-rRNA	5S-rRNA	18S-rRNA	45S-rRNA	12S-rRNA	16S-rRNA	5.8S-rRNA
28S-rRNA		0.00370478	0.0024954	0.000943062	0.966055	0.86469	0.0580731
5S-rRNA	0.00370478		0.139227	0.015944	0.286105	0.33174	0.0245542
18S-rRNA	0.0024954	0.139227		0.0125199	0.575515	0.831214	0.205386
45S-rRNA	0.000943062	0.015944	0.0125199		0.545699	0.46003	0.00962793
12S-rRNA	0.966055	0.286105	0.575515	0.545699		2.15503e-05	0.0991858
16S-rRNA	0.86469	0.33174	0.831214	0.46003	2.15503e-05		0.0991858
5.8S-rRNA	0.0580731	0.0245542	0.205386	0.00962792	0.0991858	0.0991858
Correlation Value - TZS
	28S-rRNA	5S-rRNA	18S-rRNA	45S-rRNA	12S-rRNA	16S-rRNA	5.8S-rRNA
28S-rRNA	1	-0.642857	-0.25	-0.25	-0.0714286	0.214286	-0.678571
5S-rRNA	-0.642857	1	0.178571	0.321429	0.285714	0.0714286	0.607143
18S-rRNA	-0.25	0.178571	1	0.428571	-0.0714286	-0.142857	0.535714
45S-rRNA	-0.25	0.321429	0.428571	1	-0.357143	-0.571429	0.607143
12S-rRNA	-0.0714286	0.285714	-0.0714286	-0.357143	1	0.928571	0.25
16S-rRNA	0.214286	0.0714286	-0.142857	-0.571429	0.928571	1	0
5.8S-rRNA	-0.678571	0.607143	0.535714	0.607143	0.25	0	1
P Value - TZS
	28S-rRNA	5S-rRNA	18S-rRNA	45S-rRNA	12S-rRNA	16S-rRNA	5.8S-rRNA
28S-rRNA		0.119392	0.588724	0.588724	0.879048	0.644512	0.0937502
5S-rRNA	0.119392		0.701658	0.482072	0.534509	0.879048	0.148231
18S-rRNA	0.588724	0.701658		0.337368	0.879048	0.759945	0.215217
45S-rRNA	0.588724	0.482072	0.337368		0.431611	0.180202	0.148231
12S-rRNA	0.879048	0.534509	0.879048	0.431611		0.00251947	0.588724
16S-rRNA	0.644512	0.879048	0.759945	0.180202	0.00251947		1
5.8S-rRNA	0.0937502	0.148231	0.215218	0.148231	0.588724	1

## Sheet: Figure 2H
Correlation Value and P value in Figure 2H
miRNA - Spearman Correlation
Correlation Value - NZS
	hsa-mir-451a	hsa-mir-192	hsa-mir-126	hsa-mir-16-1	hsa-mir-26a-2	hsa-mir-26a-1	hsa-mir-99a	hsa-mir-191	hsa-mir-21	hsa-mir-100	hsa-mir-22	hsa-mir-181a-1	hsa-mir-181a-2	hsa-mir-499a	hsa-mir-133a-2	hsa-mir-1-1	hsa-mir-133a-1	hsa-mir-1-2	hsa-mir-1273g	hsa-mir-122
hsa-mir-451a	1	1	0.416667	0.366667	0.2	0.2	0.183333	0.133333	0.183333	0.166667	0.05	-0.05	-0.0666667	-0.35	-0.433333	-0.433333	-0.433333	-0.466667	-0.683333	0.966667
hsa-mir-192	1	1	0.416667	0.366667	0.2	0.2	0.183333	0.133333	0.183333	0.166667	0.05	-0.05	-0.0666667	-0.35	-0.433333	-0.433333	-0.433333	-0.466667	-0.683333	0.966667
hsa-mir-126	0.416667	0.416667	1	0.95	0.95	0.95	0.933333	0.883333	0.933333	0.916667	0.9	0.866667	0.85	0.483333	0.316667	0.316667	0.316667	0.283333	-0.3	0.35
hsa-mir-16-1	0.366667	0.366667	0.95	1	0.9	0.9	0.933333	0.933333	0.883333	0.916667	0.9	0.816667	0.8	0.55	0.266667	0.266667	0.266667	0.283333	-0.2	0.3
hsa-mir-26a-2	0.2	0.2	0.95	0.9	1	1	0.983333	0.933333	0.983333	0.966667	0.95	0.95	0.933333	0.616667	0.366667	0.366667	0.366667	0.333333	-0.15	0.166667
hsa-mir-26a-1	0.2	0.2	0.95	0.9	1	1	0.983333	0.933333	0.983333	0.966667	0.95	0.95	0.933333	0.616667	0.366667	0.366667	0.366667	0.333333	-0.15	0.166667
hsa-mir-99a	0.183333	0.183333	0.933333	0.933333	0.983333	0.983333	1	0.95	0.966667	0.983333	0.966667	0.933333	0.916667	0.7	0.333333	0.333333	0.333333	0.316667	-0.0666667	0.133333
hsa-mir-191	0.133333	0.133333	0.883333	0.933333	0.933333	0.933333	0.95	1	0.916667	0.933333	0.916667	0.883333	0.866667	0.583333	0.333333	0.333333	0.333333	0.366667	-0.116667	0.133333
hsa-mir-21	0.183333	0.183333	0.933333	0.883333	0.983333	0.983333	0.966667	0.916667	1	0.983333	0.966667	0.933333	0.95	0.65	0.383333	0.383333	0.383333	0.35	-0.0666667	0.15
hsa-mir-100	0.166667	0.166667	0.916667	0.916667	0.966667	0.966667	0.983333	0.933333	0.983333	1	0.983333	0.916667	0.933333	0.733333	0.35	0.35	0.35	0.333333	0.0166667	0.116667
hsa-mir-22	0.05	0.05	0.9	0.9	0.95	0.95	0.966667	0.916667	0.966667	0.983333	1	0.95	0.966667	0.783333	0.483333	0.483333	0.483333	0.466667	0.1	-0.0166667
hsa-mir-181a-1	-0.05	-0.05	0.866667	0.816667	0.95	0.95	0.933333	0.883333	0.933333	0.916667	0.95	1	0.983333	0.7	0.616667	0.616667	0.616667	0.583333	0.0666667	-0.0833333
hsa-mir-181a-2	-0.0666667	-0.0666667	0.85	0.8	0.933333	0.933333	0.916667	0.866667	0.95	0.933333	0.966667	0.983333	1	0.733333	0.633333	0.633333	0.633333	0.6	0.15	-0.1
hsa-mir-499a	-0.35	-0.35	0.483333	0.55	0.616667	0.616667	0.7	0.583333	0.65	0.733333	0.783333	0.7	0.733333	1	0.4	0.4	0.4	0.383333	0.566667	-0.466667
hsa-mir-133a-2	-0.433333	-0.433333	0.316667	0.266667	0.366667	0.366667	0.333333	0.333333	0.383333	0.35	0.483333	0.616667	0.633333	0.4	1	1	1	0.983333	0.466667	-0.433333
hsa-mir-1-1	-0.433333	-0.433333	0.316667	0.266667	0.366667	0.366667	0.333333	0.333333	0.383333	0.35	0.483333	0.616667	0.633333	0.4	1	1	1	0.983333	0.466667	-0.433333
hsa-mir-133a-1	-0.433333	-0.433333	0.316667	0.266667	0.366667	0.366667	0.333333	0.333333	0.383333	0.35	0.483333	0.616667	0.633333	0.4	1	1	1	0.983333	0.466667	-0.433333
hsa-mir-1-2	-0.466667	-0.466667	0.283333	0.283333	0.333333	0.333333	0.316667	0.366667	0.35	0.333333	0.466667	0.583333	0.6	0.383333	0.983333	0.983333	0.983333	1	0.483333	-0.45
hsa-mir-1273g	-0.683333	-0.683333	-0.3	-0.2	-0.15	-0.15	-0.0666667	-0.116667	-0.0666667	0.0166667	0.1	0.0666667	0.15	0.566667	0.466667	0.466667	0.466667	0.483333	1	-0.7
hsa-mir-122	0.966667	0.966667	0.35	0.3	0.166667	0.166667	0.133333	0.133333	0.15	0.116667	-0.0166667	-0.0833333	-0.1	-0.466667	-0.433333	-0.433333	-0.433333	-0.45	-0.7	1
P Value - NZS
	hsa-mir-451a	hsa-mir-192	hsa-mir-126	hsa-mir-16-1	hsa-mir-26a-2	hsa-mir-26a-1	hsa-mir-99a	hsa-mir-191	hsa-mir-21	hsa-mir-100	hsa-mir-22	hsa-mir-181a-1	hsa-mir-181a-2	hsa-mir-499a	hsa-mir-133a-2	hsa-mir-1-1	hsa-mir-133a-1	hsa-mir-1-2	hsa-mir-1273g	hsa-mir-122
hsa-mir-451a		0	0.264586	0.33174	0.605901	0.605901	0.63682	0.732368	0.63682	0.668231	0.898353	0.898353	0.86469	0.35582	0.243952	0.243952	0.243952	0.205386	0.0424423	2.15503e-05
hsa-mir-192	0		0.264586	0.33174	0.605901	0.605901	0.63682	0.732368	0.63682	0.668231	0.898353	0.898353	0.86469	0.35582	0.243952	0.243952	0.243952	0.205386	0.0424423	2.15503e-05
hsa-mir-126	0.264586	0.264586		8.76252e-05	8.76252e-05	8.76252e-05	0.0002359	0.0015905	0.0002359	0.000506619	0.000943062	0.0024954	0.00370478	0.18747	0.406397	0.406397	0.406397	0.46003	0.432845	0.35582
hsa-mir-16-1	0.33174	0.33174	8.76252e-05		0.000943062	0.000943062	0.0002359	0.0002359	0.0015905	0.000506619	0.000943062	0.00722479	0.00962792	0.124977	0.487922	0.487922	0.487922	0.46003	0.605901	0.432845
hsa-mir-26a-2	0.605901	0.605901	8.76252e-05	0.000943062		0	1.9362e-06	0.0002359	1.9362e-06	2.15503e-05	8.76252e-05	8.76252e-05	0.0002359	0.0769288	0.33174	0.33174	0.33174	0.380713	0.700094	0.668231
hsa-mir-26a-1	0.605901	0.605901	8.76252e-05	0.000943062	0		1.9362e-06	0.0002359	1.9362e-06	2.15503e-05	8.76252e-05	8.76252e-05	0.0002359	0.0769288	0.33174	0.33174	0.33174	0.380713	0.700094	0.668231
hsa-mir-99a	0.63682	0.63682	0.0002359	0.0002359	1.9362e-06	1.9362e-06		8.76252e-05	2.15503e-05	1.9362e-06	2.15503e-05	0.0002359	0.000506619	0.0357696	0.380713	0.380713	0.380713	0.406397	0.86469	0.732368
hsa-mir-191	0.732368	0.732368	0.0015905	0.0002359	0.0002359	0.0002359	8.76252e-05		0.000506619	0.0002359	0.000506619	0.0015905	0.0024954	0.0991858	0.380713	0.380713	0.380713	0.33174	0.765008	0.732368
hsa-mir-21	0.63682	0.63682	0.0002359	0.0015905	1.9362e-06	1.9362e-06	2.15503e-05	0.000506619		1.9362e-06	2.15503e-05	0.0002359	8.76252e-05	0.0580731	0.308495	0.308495	0.308495	0.35582	0.86469	0.700094
hsa-mir-100	0.668231	0.668231	0.000506619	0.000506619	2.15503e-05	2.15503e-05	1.9362e-06	0.0002359	1.9362e-06		1.9362e-06	0.000506619	0.0002359	0.0245542	0.35582	0.35582	0.35582	0.380713	0.966055	0.765008
hsa-mir-22	0.898353	0.898353	0.000943062	0.000943062	8.76252e-05	8.76252e-05	2.15503e-05	0.000506619	2.15503e-05	1.9362e-06		8.76252e-05	2.15503e-05	0.0125199	0.18747	0.18747	0.18747	0.205386	0.797972	0.966055
hsa-mir-181a-1	0.898353	0.898353	0.0024954	0.00722479	8.76252e-05	8.76252e-05	0.0002359	0.0015905	0.0002359	0.000506619	8.76252e-05		1.9362e-06	0.0357696	0.0769288	0.0769288	0.0769288	0.0991858	0.86469	0.831214
hsa-mir-181a-2	0.86469	0.86469	0.00370478	0.00962792	0.0002359	0.0002359	0.000506619	0.0024954	8.76252e-05	0.0002359	2.15503e-05	1.9362e-06		0.0245542	0.0670858	0.0670858	0.0670858	0.0876228	0.700094	0.797972
hsa-mir-499a	0.35582	0.35582	0.18747	0.124977	0.0769288	0.0769288	0.0357696	0.0991858	0.0580731	0.0245542	0.0125199	0.0357696	0.0245542		0.286105	0.286105	0.286105	0.308495	0.111633	0.205386
hsa-mir-133a-2	0.243952	0.243952	0.406397	0.487922	0.33174	0.33174	0.380713	0.380713	0.308495	0.35582	0.18747	0.0769288	0.0670858	0.286105		0	0	1.9362e-06	0.205386	0.243952
hsa-mir-1-1	0.243952	0.243952	0.406397	0.487922	0.33174	0.33174	0.380713	0.380713	0.308495	0.35582	0.18747	0.0769288	0.0670858	0.286105	0		0	1.9362e-06	0.205386	0.243952
hsa-mir-133a-1	0.243952	0.243952	0.406397	0.487922	0.33174	0.33174	0.380713	0.380713	0.308495	0.35582	0.18747	0.0769288	0.0670858	0.286105	0	0		1.9362e-06	0.205386	0.243952
hsa-mir-1-2	0.205386	0.205386	0.46003	0.46003	0.380713	0.380713	0.406397	0.33174	0.35582	0.380713	0.205386	0.0991858	0.0876228	0.308495	1.9362e-06	1.9362e-06	1.9362e-06		0.18747	0.224216
hsa-mir-1273g	0.0424423	0.0424423	0.432845	0.605901	0.700094	0.700094	0.86469	0.765008	0.86469	0.966055	0.797972	0.86469	0.700094	0.111633	0.205386	0.205386	0.205386	0.18747		0.0357696
hsa-mir-122	2.15503e-05	2.15503e-05	0.35582	0.432845	0.668231	0.668231	0.732368	0.732368	0.700094	0.765008	0.966055	0.831214	0.797972	0.205386	0.243952	0.243952	0.243952	0.224216	0.0357696
Correlation Value - AZS
	hsa-mir-451a	hsa-mir-192	hsa-mir-126	hsa-mir-16-1	hsa-mir-26a-2	hsa-mir-26a-1	hsa-mir-99a	hsa-mir-191	hsa-mir-21	hsa-mir-100	hsa-mir-22	hsa-mir-181a-1	hsa-mir-181a-2	hsa-mir-499a	hsa-mir-133a-2	hsa-mir-1-1	hsa-mir-133a-1	hsa-mir-1-2	hsa-mir-1273g	hsa-mir-122
hsa-mir-451a	1	0.85	0.783333	0.916667	0.85	0.85	0.783333	0.783333	0.783333	0.783333	0.883333	0.766667	0.733333	0.183333	-0.466667	-0.0609272	-0.466667	-0.0609272	-0.15	0.816667
hsa-mir-192	0.85	1	0.983333	0.966667	1	1	0.983333	0.933333	0.983333	0.983333	0.983333	0.916667	0.883333	0.383333	-0.266667	0.0957427	-0.266667	0.0957427	0	0.966667
hsa-mir-126	0.783333	0.983333	1	0.933333	0.983333	0.983333	1	0.966667	1	1	0.966667	0.95	0.916667	0.4	-0.25	0.130558	-0.25	0.130558	0.0166667	0.95
hsa-mir-16-1	0.916667	0.966667	0.933333	1	0.966667	0.966667	0.933333	0.933333	0.933333	0.933333	0.983333	0.916667	0.883333	0.333333	-0.283333	-0.0174078	-0.283333	-0.0174078	-0.183333	0.9
hsa-mir-26a-2	0.85	1	0.983333	0.966667	1	1	0.983333	0.933333	0.983333	0.983333	0.983333	0.916667	0.883333	0.383333	-0.266667	0.0957427	-0.266667	0.0957427	0	0.966667
hsa-mir-26a-1	0.85	1	0.983333	0.966667	1	1	0.983333	0.933333	0.983333	0.983333	0.983333	0.916667	0.883333	0.383333	-0.266667	0.0957427	-0.266667	0.0957427	0	0.966667
hsa-mir-99a	0.783333	0.983333	1	0.933333	0.983333	0.983333	1	0.966667	1	1	0.966667	0.95	0.916667	0.4	-0.25	0.130558	-0.25	0.130558	0.0166667	0.95
hsa-mir-191	0.783333	0.933333	0.966667	0.933333	0.933333	0.933333	0.966667	1	0.966667	0.966667	0.95	0.983333	0.95	0.366667	-0.25	0.0522233	-0.25	0.0522233	-0.15	0.866667
hsa-mir-21	0.783333	0.983333	1	0.933333	0.983333	0.983333	1	0.966667	1	1	0.966667	0.95	0.916667	0.4	-0.25	0.130558	-0.25	0.130558	0.0166667	0.95
hsa-mir-100	0.783333	0.983333	1	0.933333	0.983333	0.983333	1	0.966667	1	1	0.966667	0.95	0.916667	0.4	-0.25	0.130558	-0.25	0.130558	0.0166667	0.95
hsa-mir-22	0.883333	0.983333	0.966667	0.983333	0.983333	0.983333	0.966667	0.95	0.966667	0.966667	1	0.933333	0.9	0.366667	-0.25	0	-0.25	0	-0.1	0.933333
hsa-mir-181a-1	0.766667	0.916667	0.95	0.916667	0.916667	0.916667	0.95	0.983333	0.95	0.95	0.933333	1	0.983333	0.5	-0.233333	0.165374	-0.233333	0.165374	-0.05	0.833333
hsa-mir-181a-2	0.733333	0.883333	0.916667	0.883333	0.883333	0.883333	0.916667	0.95	0.916667	0.916667	0.9	0.983333	1	0.616667	-0.166667	0.278524	-0.166667	0.278524	-0.0166667	0.816667
hsa-mir-499a	0.183333	0.383333	0.4	0.333333	0.383333	0.383333	0.4	0.366667	0.4	0.4	0.366667	0.5	0.616667	1	0.35	0.757238	0.35	0.757238	0.466667	0.35
hsa-mir-133a-2	-0.466667	-0.266667	-0.25	-0.283333	-0.266667	-0.266667	-0.25	-0.25	-0.25	-0.25	-0.25	-0.233333	-0.166667	0.35	1	0.200189	1	0.200189	0.0666667	-0.266667
hsa-mir-1-1	-0.0609272	0.0957427	0.130558	-0.0174078	0.0957427	0.0957427	0.130558	0.0522233	0.130558	0.130558	0	0.165374	0.278524	0.757238	0.200189	1	0.200189	1	0.731126	0.15667
hsa-mir-133a-1	-0.466667	-0.266667	-0.25	-0.283333	-0.266667	-0.266667	-0.25	-0.25	-0.25	-0.25	-0.25	-0.233333	-0.166667	0.35	1	0.200189	1	0.200189	0.0666667	-0.266667
hsa-mir-1-2	-0.0609272	0.0957427	0.130558	-0.0174078	0.0957427	0.0957427	0.130558	0.0522233	0.130558	0.130558	0	0.165374	0.278524	0.757238	0.200189	1	0.200189	1	0.731126	0.15667
hsa-mir-1273g	-0.15	0	0.0166667	-0.183333	0	0	0.0166667	-0.15	0.0166667	0.0166667	-0.1	-0.05	-0.0166667	0.466667	0.0666667	0.731126	0.0666667	0.731126	1	0.0666667
hsa-mir-122	0.816667	0.966667	0.95	0.9	0.966667	0.966667	0.95	0.866667	0.95	0.95	0.933333	0.833333	0.816667	0.35	-0.266667	0.15667	-0.266667	0.15667	0.0666667	1
P Value - AZS
	hsa-mir-451a	hsa-mir-192	hsa-mir-126	hsa-mir-16-1	hsa-mir-26a-2	hsa-mir-26a-1	hsa-mir-99a	hsa-mir-191	hsa-mir-21	hsa-mir-100	hsa-mir-22	hsa-mir-181a-1	hsa-mir-181a-2	hsa-mir-499a	hsa-mir-133a-2	hsa-mir-1-1	hsa-mir-133a-1	hsa-mir-1-2	hsa-mir-1273g	hsa-mir-122
hsa-mir-451a		0.00370478	0.0125199	0.000506619	0.00370478	0.00370478	0.0125199	0.0125199	0.0125199	0.0125199	0.0015905	0.015944	0.0245542	0.63682	0.205386	0.876263	0.205386	0.876263	0.700094	0.00722479
hsa-mir-192	0.00370478		1.9362e-06	2.15503e-05	0	0	1.9362e-06	0.0002359	1.9362e-06	1.9362e-06	1.9362e-06	0.000506619	0.0015905	0.308495	0.487922	0.806438	0.487922	0.806438	1	2.15503e-05
hsa-mir-126	0.0125199	1.9362e-06		0.0002359	1.9362e-06	1.9362e-06	0	2.15503e-05	0	0	2.15503e-05	8.76252e-05	0.000506619	0.286105	0.51649	0.737778	0.51649	0.737778	0.966055	8.76252e-05
hsa-mir-16-1	0.000506619	2.15503e-05	0.0002359		2.15503e-05	2.15503e-05	0.0002359	0.0002359	0.0002359	0.0002359	1.9362e-06	0.000506619	0.0015905	0.380713	0.46003	0.964546	0.46003	0.964546	0.63682	0.000943062
hsa-mir-26a-2	0.00370478	0	1.9362e-06	2.15503e-05		0	1.9362e-06	0.0002359	1.9362e-06	1.9362e-06	1.9362e-06	0.000506619	0.0015905	0.308495	0.487922	0.806438	0.487922	0.806438	1	2.15503e-05
hsa-mir-26a-1	0.00370478	0	1.9362e-06	2.15503e-05	0		1.9362e-06	0.0002359	1.9362e-06	1.9362e-06	1.9362e-06	0.000506619	0.0015905	0.308495	0.487922	0.806438	0.487922	0.806438	1	2.15503e-05
hsa-mir-99a	0.0125199	1.9362e-06	0	0.0002359	1.9362e-06	1.9362e-06		2.15503e-05	0	0	2.15503e-05	8.76252e-05	0.000506619	0.286105	0.51649	0.737778	0.51649	0.737778	0.966055	8.76252e-05
hsa-mir-191	0.0125199	0.0002359	2.15503e-05	0.0002359	0.0002359	0.0002359	2.15503e-05		2.15503e-05	2.15503e-05	8.76252e-05	1.9362e-06	8.76252e-05	0.33174	0.51649	0.893853	0.51649	0.893853	0.700094	0.0024954
hsa-mir-21	0.0125199	1.9362e-06	0	0.0002359	1.9362e-06	1.9362e-06	0	2.15503e-05		0	2.15503e-05	8.76252e-05	0.000506619	0.286105	0.51649	0.737778	0.51649	0.737778	0.966055	8.76252e-05
hsa-mir-100	0.0125199	1.9362e-06	0	0.0002359	1.9362e-06	1.9362e-06	0	2.15503e-05	0		2.15503e-05	8.76252e-05	0.000506619	0.286105	0.51649	0.737778	0.51649	0.737778	0.966055	8.76252e-05
hsa-mir-22	0.0015905	1.9362e-06	2.15503e-05	1.9362e-06	1.9362e-06	1.9362e-06	2.15503e-05	8.76252e-05	2.15503e-05	2.15503e-05		0.0002359	0.000943062	0.33174	0.51649	1	0.51649	1	0.797972	0.0002359
hsa-mir-181a-1	0.015944	0.000506619	8.76252e-05	0.000506619	0.000506619	0.000506619	8.76252e-05	1.9362e-06	8.76252e-05	8.76252e-05	0.0002359		1.9362e-06	0.170471	0.545699	0.670687	0.545699	0.670687	0.898353	0.00526569
hsa-mir-181a-2	0.0245542	0.0015905	0.000506619	0.0015905	0.0015905	0.0015905	0.000506619	8.76252e-05	0.000506619	0.000506619	0.000943062	1.9362e-06		0.0769288	0.668231	0.468007	0.668231	0.468007	0.966055	0.00722479
hsa-mir-499a	0.63682	0.308495	0.286105	0.380713	0.308495	0.308495	0.286105	0.33174	0.286105	0.286105	0.33174	0.170471	0.0769288		0.35582	0.0181328	0.35582	0.0181328	0.205386	0.35582
hsa-mir-133a-2	0.205386	0.487922	0.51649	0.46003	0.487922	0.487922	0.51649	0.51649	0.51649	0.51649	0.51649	0.545699	0.668231	0.35582		0.605553	0	0.605553	0.86469	0.487922
hsa-mir-1-1	0.876263	0.806438	0.737778	0.964546	0.806438	0.806438	0.737778	0.893853	0.737778	0.737778	1	0.670687	0.468007	0.0181328	0.605553		0.605553	0	0.025213	0.687291
hsa-mir-133a-1	0.205386	0.487922	0.51649	0.46003	0.487922	0.487922	0.51649	0.51649	0.51649	0.51649	0.51649	0.545699	0.668231	0.35582	0	0.605553		0.605553	0.86469	0.487922
hsa-mir-1-2	0.876263	0.806438	0.737778	0.964546	0.806438	0.806438	0.737778	0.893853	0.737778	0.737778	1	0.670687	0.468007	0.0181328	0.605553	0	0.605553		0.025213	0.687291
hsa-mir-1273g	0.700094	1	0.966055	0.63682	1	1	0.966055	0.700094	0.966055	0.966055	0.797972	0.898353	0.966055	0.205386	0.86469	0.025213	0.86469	0.025213		0.86469
hsa-mir-122	0.00722479	2.15503e-05	8.76252e-05	0.000943062	2.15503e-05	2.15503e-05	8.76252e-05	0.0024954	8.76252e-05	8.76252e-05	0.0002359	0.00526569	0.00722479	0.35582	0.487922	0.687291	0.487922	0.687291	0.86469
Correlation Value - TZS
	hsa-mir-451a	hsa-mir-192	hsa-mir-126	hsa-mir-16-1	hsa-mir-26a-2	hsa-mir-26a-1	hsa-mir-99a	hsa-mir-191	hsa-mir-21	hsa-mir-100	hsa-mir-22	hsa-mir-181a-1	hsa-mir-181a-2	hsa-mir-499a	hsa-mir-133a-2	hsa-mir-1-1	hsa-mir-133a-1	hsa-mir-1-2	hsa-mir-1273g	hsa-mir-122
hsa-mir-451a	1	0.678571	0.964286	0.892857	0.964286	0.964286	0.964286	0.964286	0.964286	0.964286	0.964286	0.75	0.75	0.464286	0.214286	0.214286	0.214286	0.214286	0.285714	-0.142857
hsa-mir-192	0.678571	1	0.75	0.857143	0.75	0.75	0.75	0.75	0.75	0.75	0.75	0.5	0.5	0.357143	0	0	0	0	0.178571	0.25
hsa-mir-126	0.964286	0.75	1	0.964286	1	1	1	1	1	1	1	0.785714	0.785714	0.5	0.25	0.25	0.25	0.25	0.214286	-0.178571
hsa-mir-16-1	0.892857	0.857143	0.964286	1	0.964286	0.964286	0.964286	0.964286	0.964286	0.964286	0.964286	0.75	0.75	0.571429	0.214286	0.214286	0.214286	0.214286	0.178571	-0.107143
hsa-mir-26a-2	0.964286	0.75	1	0.964286	1	1	1	1	1	1	1	0.785714	0.785714	0.5	0.25	0.25	0.25	0.25	0.214286	-0.178571
hsa-mir-26a-1	0.964286	0.75	1	0.964286	1	1	1	1	1	1	1	0.785714	0.785714	0.5	0.25	0.25	0.25	0.25	0.214286	-0.178571
hsa-mir-99a	0.964286	0.75	1	0.964286	1	1	1	1	1	1	1	0.785714	0.785714	0.5	0.25	0.25	0.25	0.25	0.214286	-0.178571
hsa-mir-191	0.964286	0.75	1	0.964286	1	1	1	1	1	1	1	0.785714	0.785714	0.5	0.25	0.25	0.25	0.25	0.214286	-0.178571
hsa-mir-21	0.964286	0.75	1	0.964286	1	1	1	1	1	1	1	0.785714	0.785714	0.5	0.25	0.25	0.25	0.25	0.214286	-0.178571
hsa-mir-100	0.964286	0.75	1	0.964286	1	1	1	1	1	1	1	0.785714	0.785714	0.5	0.25	0.25	0.25	0.25	0.214286	-0.178571
hsa-mir-22	0.964286	0.75	1	0.964286	1	1	1	1	1	1	1	0.785714	0.785714	0.5	0.25	0.25	0.25	0.25	0.214286	-0.178571
hsa-mir-181a-1	0.75	0.5	0.785714	0.75	0.785714	0.785714	0.785714	0.785714	0.785714	0.785714	0.785714	1	1	0.821429	0.785714	0.785714	0.785714	0.785714	-0.107143	-0.678571
hsa-mir-181a-2	0.75	0.5	0.785714	0.75	0.785714	0.785714	0.785714	0.785714	0.785714	0.785714	0.785714	1	1	0.821429	0.785714	0.785714	0.785714	0.785714	-0.107143	-0.678571
hsa-mir-499a	0.464286	0.357143	0.5	0.571429	0.5	0.5	0.5	0.5	0.5	0.5	0.5	0.821429	0.821429	1	0.75	0.75	0.75	0.75	-0.214286	-0.678571
hsa-mir-133a-2	0.214286	0	0.25	0.214286	0.25	0.25	0.25	0.25	0.25	0.25	0.25	0.785714	0.785714	0.75	1	1	1	1	-0.285714	-0.928571
hsa-mir-1-1	0.214286	0	0.25	0.214286	0.25	0.25	0.25	0.25	0.25	0.25	0.25	0.785714	0.785714	0.75	1	1	1	1	-0.285714	-0.928571
hsa-mir-133a-1	0.214286	0	0.25	0.214286	0.25	0.25	0.25	0.25	0.25	0.25	0.25	0.785714	0.785714	0.75	1	1	1	1	-0.285714	-0.928571
hsa-mir-1-2	0.214286	0	0.25	0.214286	0.25	0.25	0.25	0.25	0.25	0.25	0.25	0.785714	0.785714	0.75	1	1	1	1	-0.285714	-0.928571
hsa-mir-1273g	0.285714	0.178571	0.214286	0.178571	0.214286	0.214286	0.214286	0.214286	0.214286	0.214286	0.214286	-0.107143	-0.107143	-0.214286	-0.285714	-0.285714	-0.285714	-0.285714	1	0.285714
hsa-mir-122	-0.142857	0.25	-0.178571	-0.107143	-0.178571	-0.178571	-0.178571	-0.178571	-0.178571	-0.178571	-0.178571	-0.678571	-0.678571	-0.678571	-0.928571	-0.928571	-0.928571	-0.928571	0.285714	1
P Value - TZS
	hsa-mir-451a	hsa-mir-192	hsa-mir-126	hsa-mir-16-1	hsa-mir-26a-2	hsa-mir-26a-1	hsa-mir-99a	hsa-mir-191	hsa-mir-21	hsa-mir-100	hsa-mir-22	hsa-mir-181a-1	hsa-mir-181a-2	hsa-mir-499a	hsa-mir-133a-2	hsa-mir-1-1	hsa-mir-133a-1	hsa-mir-1-2	hsa-mir-1273g	hsa-mir-122
hsa-mir-451a		0.0937503	0.000454149	0.00680719	0.000454149	0.000454149	0.000454149	0.000454149	0.000454149	0.000454149	0.000454149	0.0521814	0.0521814	0.293934	0.644512	0.644512	0.644512	0.644512	0.534509	0.759945
hsa-mir-192	0.0937503		0.0521814	0.0136973	0.0521814	0.0521814	0.0521814	0.0521814	0.0521814	0.0521814	0.0521814	0.25317	0.25317	0.431611	1	1	1	1	0.701658	0.588724
hsa-mir-126	0.000454149	0.0521814		0.000454149	0	0	0	0	0	0	0	0.0362385	0.0362385	0.25317	0.588724	0.588724	0.588724	0.588724	0.644512	0.701658
hsa-mir-16-1	0.00680719	0.0136973	0.000454149		0.000454149	0.000454149	0.000454149	0.000454149	0.000454149	0.000454149	0.000454149	0.0521814	0.0521814	0.180202	0.644512	0.644512	0.644512	0.644512	0.701658	0.819151
hsa-mir-26a-2	0.000454149	0.0521814	0	0.000454149		0	0	0	0	0	0	0.0362385	0.0362385	0.25317	0.588724	0.588724	0.588724	0.588724	0.644512	0.701658
hsa-mir-26a-1	0.000454149	0.0521814	0	0.000454149	0		0	0	0	0	0	0.0362385	0.0362385	0.25317	0.588724	0.588724	0.588724	0.588724	0.644512	0.701658
hsa-mir-99a	0.000454149	0.0521814	0	0.000454149	0	0		0	0	0	0	0.0362385	0.0362385	0.25317	0.588724	0.588724	0.588724	0.588724	0.644512	0.701658
hsa-mir-191	0.000454149	0.0521814	0	0.000454149	0	0	0		0	0	0	0.0362385	0.0362385	0.25317	0.588724	0.588724	0.588724	0.588724	0.644512	0.701658
hsa-mir-21	0.000454149	0.0521814	0	0.000454149	0	0	0	0		0	0	0.0362385	0.0362385	0.25317	0.588724	0.588724	0.588724	0.588724	0.644512	0.701658
hsa-mir-100	0.000454149	0.0521814	0	0.000454149	0	0	0	0	0		0	0.0362385	0.0362385	0.25317	0.588724	0.588724	0.588724	0.588724	0.644512	0.701658
hsa-mir-22	0.000454149	0.0521814	0	0.000454149	0	0	0	0	0	0		0.0362385	0.0362385	0.25317	0.588724	0.588724	0.588724	0.588724	0.644512	0.701658
hsa-mir-181a-1	0.0521814	0.25317	0.0362385	0.0521814	0.0362385	0.0362385	0.0362385	0.0362385	0.0362385	0.0362385	0.0362385		0	0.0234488	0.0362385	0.0362385	0.0362385	0.0362385	0.819151	0.0937503
hsa-mir-181a-2	0.0521814	0.25317	0.0362385	0.0521814	0.0362385	0.0362385	0.0362385	0.0362385	0.0362385	0.0362385	0.0362385	0		0.0234488	0.0362385	0.0362385	0.0362385	0.0362385	0.819151	0.0937503
hsa-mir-499a	0.293934	0.431611	0.25317	0.180202	0.25317	0.25317	0.25317	0.25317	0.25317	0.25317	0.25317	0.0234488	0.0234488		0.0521814	0.0521814	0.0521814	0.0521814	0.644512	0.0937503
hsa-mir-133a-2	0.644512	1	0.588724	0.644512	0.588724	0.588724	0.588724	0.588724	0.588724	0.588724	0.588724	0.0362385	0.0362385	0.0521814		0	0	0	0.534509	0.00251947
hsa-mir-1-1	0.644512	1	0.588724	0.644512	0.588724	0.588724	0.588724	0.588724	0.588724	0.588724	0.588724	0.0362385	0.0362385	0.0521814	0		0	0	0.534509	0.00251947
hsa-mir-133a-1	0.644512	1	0.588724	0.644512	0.588724	0.588724	0.588724	0.588724	0.588724	0.588724	0.588724	0.0362385	0.0362385	0.0521814	0	0		0	0.534509	0.00251947
hsa-mir-1-2	0.644512	1	0.588724	0.644512	0.588724	0.588724	0.588724	0.588724	0.588724	0.588724	0.588724	0.0362385	0.0362385	0.0521814	0	0	0		0.534509	0.00251947
hsa-mir-1273g	0.534509	0.701658	0.644512	0.701658	0.644512	0.644512	0.644512	0.644512	0.644512	0.644512	0.644512	0.819151	0.819151	0.644512	0.534509	0.534509	0.534509	0.534509		0.534509
hsa-mir-122	0.759945	0.588724	0.701658	0.819151	0.701658	0.701658	0.701658	0.701658	0.701658	0.701658	0.701658	0.0937503	0.0937503	0.0937503	0.00251947	0.00251947	0.00251947	0.00251947	0.534509
miRNA - Pearson Correlation
Correlation Value - NZS
	hsa-mir-451a	hsa-mir-192	hsa-mir-126	hsa-mir-16-1	hsa-mir-26a-2	hsa-mir-26a-1	hsa-mir-99a	hsa-mir-191	hsa-mir-21	hsa-mir-100	hsa-mir-22	hsa-mir-181a-1	hsa-mir-181a-2	hsa-mir-499a	hsa-mir-133a-2	hsa-mir-1-1	hsa-mir-133a-1	hsa-mir-1-2	hsa-mir-1273g	hsa-mir-122
hsa-mir-451a	1	1	0.416667	0.366667	0.2	0.2	0.183333	0.133333	0.183333	0.166667	0.05	-0.05	-0.0666667	-0.35	-0.433333	-0.433333	-0.433333	-0.466667	-0.683333	0.966667
hsa-mir-192	1	1	0.416667	0.366667	0.2	0.2	0.183333	0.133333	0.183333	0.166667	0.05	-0.05	-0.0666667	-0.35	-0.433333	-0.433333	-0.433333	-0.466667	-0.683333	0.966667
hsa-mir-126	0.416667	0.416667	1	0.95	0.95	0.95	0.933333	0.883333	0.933333	0.916667	0.9	0.866667	0.85	0.483333	0.316667	0.316667	0.316667	0.283333	-0.3	0.35
hsa-mir-16-1	0.366667	0.366667	0.95	1	0.9	0.9	0.933333	0.933333	0.883333	0.916667	0.9	0.816667	0.8	0.55	0.266667	0.266667	0.266667	0.283333	-0.2	0.3
hsa-mir-26a-2	0.2	0.2	0.95	0.9	1	1	0.983333	0.933333	0.983333	0.966667	0.95	0.95	0.933333	0.616667	0.366667	0.366667	0.366667	0.333333	-0.15	0.166667
hsa-mir-26a-1	0.2	0.2	0.95	0.9	1	1	0.983333	0.933333	0.983333	0.966667	0.95	0.95	0.933333	0.616667	0.366667	0.366667	0.366667	0.333333	-0.15	0.166667
hsa-mir-99a	0.183333	0.183333	0.933333	0.933333	0.983333	0.983333	1	0.95	0.966667	0.983333	0.966667	0.933333	0.916667	0.7	0.333333	0.333333	0.333333	0.316667	-0.0666667	0.133333
hsa-mir-191	0.133333	0.133333	0.883333	0.933333	0.933333	0.933333	0.95	1	0.916667	0.933333	0.916667	0.883333	0.866667	0.583333	0.333333	0.333333	0.333333	0.366667	-0.116667	0.133333
hsa-mir-21	0.183333	0.183333	0.933333	0.883333	0.983333	0.983333	0.966667	0.916667	1	0.983333	0.966667	0.933333	0.95	0.65	0.383333	0.383333	0.383333	0.35	-0.0666667	0.15
hsa-mir-100	0.166667	0.166667	0.916667	0.916667	0.966667	0.966667	0.983333	0.933333	0.983333	1	0.983333	0.916667	0.933333	0.733333	0.35	0.35	0.35	0.333333	0.0166667	0.116667
hsa-mir-22	0.05	0.05	0.9	0.9	0.95	0.95	0.966667	0.916667	0.966667	0.983333	1	0.95	0.966667	0.783333	0.483333	0.483333	0.483333	0.466667	0.1	-0.0166667
hsa-mir-181a-1	-0.05	-0.05	0.866667	0.816667	0.95	0.95	0.933333	0.883333	0.933333	0.916667	0.95	1	0.983333	0.7	0.616667	0.616667	0.616667	0.583333	0.0666667	-0.0833333
hsa-mir-181a-2	-0.0666667	-0.0666667	0.85	0.8	0.933333	0.933333	0.916667	0.866667	0.95	0.933333	0.966667	0.983333	1	0.733333	0.633333	0.633333	0.633333	0.6	0.15	-0.1
hsa-mir-499a	-0.35	-0.35	0.483333	0.55	0.616667	0.616667	0.7	0.583333	0.65	0.733333	0.783333	0.7	0.733333	1	0.4	0.4	0.4	0.383333	0.566667	-0.466667
hsa-mir-133a-2	-0.433333	-0.433333	0.316667	0.266667	0.366667	0.366667	0.333333	0.333333	0.383333	0.35	0.483333	0.616667	0.633333	0.4	1	1	1	0.983333	0.466667	-0.433333
hsa-mir-1-1	-0.433333	-0.433333	0.316667	0.266667	0.366667	0.366667	0.333333	0.333333	0.383333	0.35	0.483333	0.616667	0.633333	0.4	1	1	1	0.983333	0.466667	-0.433333
hsa-mir-133a-1	-0.433333	-0.433333	0.316667	0.266667	0.366667	0.366667	0.333333	0.333333	0.383333	0.35	0.483333	0.616667	0.633333	0.4	1	1	1	0.983333	0.466667	-0.433333
hsa-mir-1-2	-0.466667	-0.466667	0.283333	0.283333	0.333333	0.333333	0.316667	0.366667	0.35	0.333333	0.466667	0.583333	0.6	0.383333	0.983333	0.983333	0.983333	1	0.483333	-0.45
hsa-mir-1273g	-0.683333	-0.683333	-0.3	-0.2	-0.15	-0.15	-0.0666667	-0.116667	-0.0666667	0.0166667	0.1	0.0666667	0.15	0.566667	0.466667	0.466667	0.466667	0.483333	1	-0.7
hsa-mir-122	0.966667	0.966667	0.35	0.3	0.166667	0.166667	0.133333	0.133333	0.15	0.116667	-0.0166667	-0.0833333	-0.1	-0.466667	-0.433333	-0.433333	-0.433333	-0.45	-0.7	1
P Value - NZS
	hsa-mir-451a	hsa-mir-192	hsa-mir-126	hsa-mir-16-1	hsa-mir-26a-2	hsa-mir-26a-1	hsa-mir-99a	hsa-mir-191	hsa-mir-21	hsa-mir-100	hsa-mir-22	hsa-mir-181a-1	hsa-mir-181a-2	hsa-mir-499a	hsa-mir-133a-2	hsa-mir-1-1	hsa-mir-133a-1	hsa-mir-1-2	hsa-mir-1273g	hsa-mir-122
hsa-mir-451a		0	0.264586	0.33174	0.605901	0.605901	0.63682	0.732368	0.63682	0.668231	0.898353	0.898353	0.86469	0.35582	0.243952	0.243952	0.243952	0.205386	0.0424423	2.15503e-05
hsa-mir-192	0		0.264586	0.33174	0.605901	0.605901	0.63682	0.732368	0.63682	0.668231	0.898353	0.898353	0.86469	0.35582	0.243952	0.243952	0.243952	0.205386	0.0424423	2.15503e-05
hsa-mir-126	0.264586	0.264586		8.76252e-05	8.76252e-05	8.76252e-05	0.0002359	0.0015905	0.0002359	0.000506619	0.000943062	0.0024954	0.00370478	0.18747	0.406397	0.406397	0.406397	0.46003	0.432845	0.35582
hsa-mir-16-1	0.33174	0.33174	8.76252e-05		0.000943062	0.000943062	0.0002359	0.0002359	0.0015905	0.000506619	0.000943062	0.00722479	0.00962792	0.124977	0.487922	0.487922	0.487922	0.46003	0.605901	0.432845
hsa-mir-26a-2	0.605901	0.605901	8.76252e-05	0.000943062		0	1.9362e-06	0.0002359	1.9362e-06	2.15503e-05	8.76252e-05	8.76252e-05	0.0002359	0.0769288	0.33174	0.33174	0.33174	0.380713	0.700094	0.668231
hsa-mir-26a-1	0.605901	0.605901	8.76252e-05	0.000943062	0		1.9362e-06	0.0002359	1.9362e-06	2.15503e-05	8.76252e-05	8.76252e-05	0.0002359	0.0769288	0.33174	0.33174	0.33174	0.380713	0.700094	0.668231
hsa-mir-99a	0.63682	0.63682	0.0002359	0.0002359	1.9362e-06	1.9362e-06		8.76252e-05	2.15503e-05	1.9362e-06	2.15503e-05	0.0002359	0.000506619	0.0357696	0.380713	0.380713	0.380713	0.406397	0.86469	0.732368
hsa-mir-191	0.732368	0.732368	0.0015905	0.0002359	0.0002359	0.0002359	8.76252e-05		0.000506619	0.0002359	0.000506619	0.0015905	0.0024954	0.0991858	0.380713	0.380713	0.380713	0.33174	0.765008	0.732368
hsa-mir-21	0.63682	0.63682	0.0002359	0.0015905	1.9362e-06	1.9362e-06	2.15503e-05	0.000506619		1.9362e-06	2.15503e-05	0.0002359	8.76252e-05	0.0580731	0.308495	0.308495	0.308495	0.35582	0.86469	0.700094
hsa-mir-100	0.668231	0.668231	0.000506619	0.000506619	2.15503e-05	2.15503e-05	1.9362e-06	0.0002359	1.9362e-06		1.9362e-06	0.000506619	0.0002359	0.0245542	0.35582	0.35582	0.35582	0.380713	0.966055	0.765008
hsa-mir-22	0.898353	0.898353	0.000943062	0.000943062	8.76252e-05	8.76252e-05	2.15503e-05	0.000506619	2.15503e-05	1.9362e-06		8.76252e-05	2.15503e-05	0.0125199	0.18747	0.18747	0.18747	0.205386	0.797972	0.966055
hsa-mir-181a-1	0.898353	0.898353	0.0024954	0.00722479	8.76252e-05	8.76252e-05	0.0002359	0.0015905	0.0002359	0.000506619	8.76252e-05		1.9362e-06	0.0357696	0.0769288	0.0769288	0.0769288	0.0991858	0.86469	0.831214
hsa-mir-181a-2	0.86469	0.86469	0.00370478	0.00962792	0.0002359	0.0002359	0.000506619	0.0024954	8.76252e-05	0.0002359	2.15503e-05	1.9362e-06		0.0245542	0.0670858	0.0670858	0.0670858	0.0876228	0.700094	0.797972
hsa-mir-499a	0.35582	0.35582	0.18747	0.124977	0.0769288	0.0769288	0.0357696	0.0991858	0.0580731	0.0245542	0.0125199	0.0357696	0.0245542		0.286105	0.286105	0.286105	0.308495	0.111633	0.205386
hsa-mir-133a-2	0.243952	0.243952	0.406397	0.487922	0.33174	0.33174	0.380713	0.380713	0.308495	0.35582	0.18747	0.0769288	0.0670858	0.286105		0	0	1.9362e-06	0.205386	0.243952
hsa-mir-1-1	0.243952	0.243952	0.406397	0.487922	0.33174	0.33174	0.380713	0.380713	0.308495	0.35582	0.18747	0.0769288	0.0670858	0.286105	0		0	1.9362e-06	0.205386	0.243952
hsa-mir-133a-1	0.243952	0.243952	0.406397	0.487922	0.33174	0.33174	0.380713	0.380713	0.308495	0.35582	0.18747	0.0769288	0.0670858	0.286105	0	0		1.9362e-06	0.205386	0.243952
hsa-mir-1-2	0.205386	0.205386	0.46003	0.46003	0.380713	0.380713	0.406397	0.33174	0.35582	0.380713	0.205386	0.0991858	0.0876228	0.308495	1.9362e-06	1.9362e-06	1.9362e-06		0.18747	0.224216
hsa-mir-1273g	0.0424423	0.0424423	0.432845	0.605901	0.700094	0.700094	0.86469	0.765008	0.86469	0.966055	0.797972	0.86469	0.700094	0.111633	0.205386	0.205386	0.205386	0.18747		0.0357696
hsa-mir-122	2.15503e-05	2.15503e-05	0.35582	0.432845	0.668231	0.668231	0.732368	0.732368	0.700094	0.765008	0.966055	0.831214	0.797972	0.205386	0.243952	0.243952	0.243952	0.224216	0.0357696
Correlation Value - AZS
	hsa-mir-451a	hsa-mir-192	hsa-mir-126	hsa-mir-16-1	hsa-mir-26a-2	hsa-mir-26a-1	hsa-mir-99a	hsa-mir-191	hsa-mir-21	hsa-mir-100	hsa-mir-22	hsa-mir-181a-1	hsa-mir-181a-2	hsa-mir-499a	hsa-mir-133a-2	hsa-mir-1-1	hsa-mir-133a-1	hsa-mir-1-2	hsa-mir-1273g	hsa-mir-122
hsa-mir-451a	1	0.85	0.783333	0.916667	0.85	0.85	0.783333	0.783333	0.783333	0.783333	0.883333	0.766667	0.733333	0.183333	-0.466667	-0.0609272	-0.466667	-0.0609272	-0.15	0.816667
hsa-mir-192	0.85	1	0.983333	0.966667	1	1	0.983333	0.933333	0.983333	0.983333	0.983333	0.916667	0.883333	0.383333	-0.266667	0.0957427	-0.266667	0.0957427	0	0.966667
hsa-mir-126	0.783333	0.983333	1	0.933333	0.983333	0.983333	1	0.966667	1	1	0.966667	0.95	0.916667	0.4	-0.25	0.130558	-0.25	0.130558	0.0166667	0.95
hsa-mir-16-1	0.916667	0.966667	0.933333	1	0.966667	0.966667	0.933333	0.933333	0.933333	0.933333	0.983333	0.916667	0.883333	0.333333	-0.283333	-0.0174078	-0.283333	-0.0174078	-0.183333	0.9
hsa-mir-26a-2	0.85	1	0.983333	0.966667	1	1	0.983333	0.933333	0.983333	0.983333	0.983333	0.916667	0.883333	0.383333	-0.266667	0.0957427	-0.266667	0.0957427	0	0.966667
hsa-mir-26a-1	0.85	1	0.983333	0.966667	1	1	0.983333	0.933333	0.983333	0.983333	0.983333	0.916667	0.883333	0.383333	-0.266667	0.0957427	-0.266667	0.0957427	0	0.966667
hsa-mir-99a	0.783333	0.983333	1	0.933333	0.983333	0.983333	1	0.966667	1	1	0.966667	0.95	0.916667	0.4	-0.25	0.130558	-0.25	0.130558	0.0166667	0.95
hsa-mir-191	0.783333	0.933333	0.966667	0.933333	0.933333	0.933333	0.966667	1	0.966667	0.966667	0.95	0.983333	0.95	0.366667	-0.25	0.0522233	-0.25	0.0522233	-0.15	0.866667
hsa-mir-21	0.783333	0.983333	1	0.933333	0.983333	0.983333	1	0.966667	1	1	0.966667	0.95	0.916667	0.4	-0.25	0.130558	-0.25	0.130558	0.0166667	0.95
hsa-mir-100	0.783333	0.983333	1	0.933333	0.983333	0.983333	1	0.966667	1	1	0.966667	0.95	0.916667	0.4	-0.25	0.130558	-0.25	0.130558	0.0166667	0.95
hsa-mir-22	0.883333	0.983333	0.966667	0.983333	0.983333	0.983333	0.966667	0.95	0.966667	0.966667	1	0.933333	0.9	0.366667	-0.25	0	-0.25	0	-0.1	0.933333
hsa-mir-181a-1	0.766667	0.916667	0.95	0.916667	0.916667	0.916667	0.95	0.983333	0.95	0.95	0.933333	1	0.983333	0.5	-0.233333	0.165374	-0.233333	0.165374	-0.05	0.833333
hsa-mir-181a-2	0.733333	0.883333	0.916667	0.883333	0.883333	0.883333	0.916667	0.95	0.916667	0.916667	0.9	0.983333	1	0.616667	-0.166667	0.278524	-0.166667	0.278524	-0.0166667	0.816667
hsa-mir-499a	0.183333	0.383333	0.4	0.333333	0.383333	0.383333	0.4	0.366667	0.4	0.4	0.366667	0.5	0.616667	1	0.35	0.757238	0.35	0.757238	0.466667	0.35
hsa-mir-133a-2	-0.466667	-0.266667	-0.25	-0.283333	-0.266667	-0.266667	-0.25	-0.25	-0.25	-0.25	-0.25	-0.233333	-0.166667	0.35	1	0.200189	1	0.200189	0.0666667	-0.266667
hsa-mir-1-1	-0.0609272	0.0957427	0.130558	-0.0174078	0.0957427	0.0957427	0.130558	0.0522233	0.130558	0.130558	0	0.165374	0.278524	0.757238	0.200189	1	0.200189	1	0.731126	0.15667
hsa-mir-133a-1	-0.466667	-0.266667	-0.25	-0.283333	-0.266667	-0.266667	-0.25	-0.25	-0.25	-0.25	-0.25	-0.233333	-0.166667	0.35	1	0.200189	1	0.200189	0.0666667	-0.266667
hsa-mir-1-2	-0.0609272	0.0957427	0.130558	-0.0174078	0.0957427	0.0957427	0.130558	0.0522233	0.130558	0.130558	0	0.165374	0.278524	0.757238	0.200189	1	0.200189	1	0.731126	0.15667
hsa-mir-1273g	-0.15	0	0.0166667	-0.183333	0	0	0.0166667	-0.15	0.0166667	0.0166667	-0.1	-0.05	-0.0166667	0.466667	0.0666667	0.731126	0.0666667	0.731126	1	0.0666667
hsa-mir-122	0.816667	0.966667	0.95	0.9	0.966667	0.966667	0.95	0.866667	0.95	0.95	0.933333	0.833333	0.816667	0.35	-0.266667	0.15667	-0.266667	0.15667	0.0666667	1
P Value - AZS
	hsa-mir-451a	hsa-mir-192	hsa-mir-126	hsa-mir-16-1	hsa-mir-26a-2	hsa-mir-26a-1	hsa-mir-99a	hsa-mir-191	hsa-mir-21	hsa-mir-100	hsa-mir-22	hsa-mir-181a-1	hsa-mir-181a-2	hsa-mir-499a	hsa-mir-133a-2	hsa-mir-1-1	hsa-mir-133a-1	hsa-mir-1-2	hsa-mir-1273g	hsa-mir-122
hsa-mir-451a		0.00370478	0.0125199	0.000506619	0.00370478	0.00370478	0.0125199	0.0125199	0.0125199	0.0125199	0.0015905	0.015944	0.0245542	0.63682	0.205386	0.876263	0.205386	0.876263	0.700094	0.00722479
hsa-mir-192	0.00370478		1.9362e-06	2.15503e-05	0	0	1.9362e-06	0.0002359	1.9362e-06	1.9362e-06	1.9362e-06	0.000506619	0.0015905	0.308495	0.487922	0.806438	0.487922	0.806438	1	2.15503e-05
hsa-mir-126	0.0125199	1.9362e-06		0.0002359	1.9362e-06	1.9362e-06	0	2.15503e-05	0	0	2.15503e-05	8.76252e-05	0.000506619	0.286105	0.51649	0.737778	0.51649	0.737778	0.966055	8.76252e-05
hsa-mir-16-1	0.000506619	2.15503e-05	0.0002359		2.15503e-05	2.15503e-05	0.0002359	0.0002359	0.0002359	0.0002359	1.9362e-06	0.000506619	0.0015905	0.380713	0.46003	0.964546	0.46003	0.964546	0.63682	0.000943062
hsa-mir-26a-2	0.00370478	0	1.9362e-06	2.15503e-05		0	1.9362e-06	0.0002359	1.9362e-06	1.9362e-06	1.9362e-06	0.000506619	0.0015905	0.308495	0.487922	0.806438	0.487922	0.806438	1	2.15503e-05
hsa-mir-26a-1	0.00370478	0	1.9362e-06	2.15503e-05	0		1.9362e-06	0.0002359	1.9362e-06	1.9362e-06	1.9362e-06	0.000506619	0.0015905	0.308495	0.487922	0.806438	0.487922	0.806438	1	2.15503e-05
hsa-mir-99a	0.0125199	1.9362e-06	0	0.0002359	1.9362e-06	1.9362e-06		2.15503e-05	0	0	2.15503e-05	8.76252e-05	0.000506619	0.286105	0.51649	0.737778	0.51649	0.737778	0.966055	8.76252e-05
hsa-mir-191	0.0125199	0.0002359	2.15503e-05	0.0002359	0.0002359	0.0002359	2.15503e-05		2.15503e-05	2.15503e-05	8.76252e-05	1.9362e-06	8.76252e-05	0.33174	0.51649	0.893853	0.51649	0.893853	0.700094	0.0024954
hsa-mir-21	0.0125199	1.9362e-06	0	0.0002359	1.9362e-06	1.9362e-06	0	2.15503e-05		0	2.15503e-05	8.76252e-05	0.000506619	0.286105	0.51649	0.737778	0.51649	0.737778	0.966055	8.76252e-05
hsa-mir-100	0.0125199	1.9362e-06	0	0.0002359	1.9362e-06	1.9362e-06	0	2.15503e-05	0		2.15503e-05	8.76252e-05	0.000506619	0.286105	0.51649	0.737778	0.51649	0.737778	0.966055	8.76252e-05
hsa-mir-22	0.0015905	1.9362e-06	2.15503e-05	1.9362e-06	1.9362e-06	1.9362e-06	2.15503e-05	8.76252e-05	2.15503e-05	2.15503e-05		0.0002359	0.000943062	0.33174	0.51649	1	0.51649	1	0.797972	0.0002359
hsa-mir-181a-1	0.015944	0.000506619	8.76252e-05	0.000506619	0.000506619	0.000506619	8.76252e-05	1.9362e-06	8.76252e-05	8.76252e-05	0.0002359		1.9362e-06	0.170471	0.545699	0.670687	0.545699	0.670687	0.898353	0.00526569
hsa-mir-181a-2	0.0245542	0.0015905	0.000506619	0.0015905	0.0015905	0.0015905	0.000506619	8.76252e-05	0.000506619	0.000506619	0.000943062	1.9362e-06		0.0769288	0.668231	0.468007	0.668231	0.468007	0.966055	0.00722479
hsa-mir-499a	0.63682	0.308495	0.286105	0.380713	0.308495	0.308495	0.286105	0.33174	0.286105	0.286105	0.33174	0.170471	0.0769288		0.35582	0.0181328	0.35582	0.0181328	0.205386	0.35582
hsa-mir-133a-2	0.205386	0.487922	0.51649	0.46003	0.487922	0.487922	0.51649	0.51649	0.51649	0.51649	0.51649	0.545699	0.668231	0.35582		0.605553	0	0.605553	0.86469	0.487922
hsa-mir-1-1	0.876263	0.806438	0.737778	0.964546	0.806438	0.806438	0.737778	0.893853	0.737778	0.737778	1	0.670687	0.468007	0.0181328	0.605553		0.605553	0	0.025213	0.687291
hsa-mir-133a-1	0.205386	0.487922	0.51649	0.46003	0.487922	0.487922	0.51649	0.51649	0.51649	0.51649	0.51649	0.545699	0.668231	0.35582	0	0.605553		0.605553	0.86469	0.487922
hsa-mir-1-2	0.876263	0.806438	0.737778	0.964546	0.806438	0.806438	0.737778	0.893853	0.737778	0.737778	1	0.670687	0.468007	0.0181328	0.605553	0	0.605553		0.025213	0.687291
hsa-mir-1273g	0.700094	1	0.966055	0.63682	1	1	0.966055	0.700094	0.966055	0.966055	0.797972	0.898353	0.966055	0.205386	0.86469	0.025213	0.86469	0.025213		0.86469
hsa-mir-122	0.00722479	2.15503e-05	8.76252e-05	0.000943062	2.15503e-05	2.15503e-05	8.76252e-05	0.0024954	8.76252e-05	8.76252e-05	0.0002359	0.00526569	0.00722479	0.35582	0.487922	0.687291	0.487922	0.687291	0.86469
Correlation Value - TZS
	hsa-mir-451a	hsa-mir-192	hsa-mir-126	hsa-mir-16-1	hsa-mir-26a-2	hsa-mir-26a-1	hsa-mir-99a	hsa-mir-191	hsa-mir-21	hsa-mir-100	hsa-mir-22	hsa-mir-181a-1	hsa-mir-181a-2	hsa-mir-499a	hsa-mir-133a-2	hsa-mir-1-1	hsa-mir-133a-1	hsa-mir-1-2	hsa-mir-1273g	hsa-mir-122
hsa-mir-451a	1	0.678571	0.964286	0.892857	0.964286	0.964286	0.964286	0.964286	0.964286	0.964286	0.964286	0.75	0.75	0.464286	0.214286	0.214286	0.214286	0.214286	0.285714	-0.142857
hsa-mir-192	0.678571	1	0.75	0.857143	0.75	0.75	0.75	0.75	0.75	0.75	0.75	0.5	0.5	0.357143	0	0	0	0	0.178571	0.25
hsa-mir-126	0.964286	0.75	1	0.964286	1	1	1	1	1	1	1	0.785714	0.785714	0.5	0.25	0.25	0.25	0.25	0.214286	-0.178571
hsa-mir-16-1	0.892857	0.857143	0.964286	1	0.964286	0.964286	0.964286	0.964286	0.964286	0.964286	0.964286	0.75	0.75	0.571429	0.214286	0.214286	0.214286	0.214286	0.178571	-0.107143
hsa-mir-26a-2	0.964286	0.75	1	0.964286	1	1	1	1	1	1	1	0.785714	0.785714	0.5	0.25	0.25	0.25	0.25	0.214286	-0.178571
hsa-mir-26a-1	0.964286	0.75	1	0.964286	1	1	1	1	1	1	1	0.785714	0.785714	0.5	0.25	0.25	0.25	0.25	0.214286	-0.178571
hsa-mir-99a	0.964286	0.75	1	0.964286	1	1	1	1	1	1	1	0.785714	0.785714	0.5	0.25	0.25	0.25	0.25	0.214286	-0.178571
hsa-mir-191	0.964286	0.75	1	0.964286	1	1	1	1	1	1	1	0.785714	0.785714	0.5	0.25	0.25	0.25	0.25	0.214286	-0.178571
hsa-mir-21	0.964286	0.75	1	0.964286	1	1	1	1	1	1	1	0.785714	0.785714	0.5	0.25	0.25	0.25	0.25	0.214286	-0.178571
hsa-mir-100	0.964286	0.75	1	0.964286	1	1	1	1	1	1	1	0.785714	0.785714	0.5	0.25	0.25	0.25	0.25	0.214286	-0.178571
hsa-mir-22	0.964286	0.75	1	0.964286	1	1	1	1	1	1	1	0.785714	0.785714	0.5	0.25	0.25	0.25	0.25	0.214286	-0.178571
hsa-mir-181a-1	0.75	0.5	0.785714	0.75	0.785714	0.785714	0.785714	0.785714	0.785714	0.785714	0.785714	1	1	0.821429	0.785714	0.785714	0.785714	0.785714	-0.107143	-0.678571
hsa-mir-181a-2	0.75	0.5	0.785714	0.75	0.785714	0.785714	0.785714	0.785714	0.785714	0.785714	0.785714	1	1	0.821429	0.785714	0.785714	0.785714	0.785714	-0.107143	-0.678571
hsa-mir-499a	0.464286	0.357143	0.5	0.571429	0.5	0.5	0.5	0.5	0.5	0.5	0.5	0.821429	0.821429	1	0.75	0.75	0.75	0.75	-0.214286	-0.678571
hsa-mir-133a-2	0.214286	0	0.25	0.214286	0.25	0.25	0.25	0.25	0.25	0.25	0.25	0.785714	0.785714	0.75	1	1	1	1	-0.285714	-0.928571
hsa-mir-1-1	0.214286	0	0.25	0.214286	0.25	0.25	0.25	0.25	0.25	0.25	0.25	0.785714	0.785714	0.75	1	1	1	1	-0.285714	-0.928571
hsa-mir-133a-1	0.214286	0	0.25	0.214286	0.25	0.25	0.25	0.25	0.25	0.25	0.25	0.785714	0.785714	0.75	1	1	1	1	-0.285714	-0.928571
hsa-mir-1-2	0.214286	0	0.25	0.214286	0.25	0.25	0.25	0.25	0.25	0.25	0.25	0.785714	0.785714	0.75	1	1	1	1	-0.285714	-0.928571
hsa-mir-1273g	0.285714	0.178571	0.214286	0.178571	0.214286	0.214286	0.214286	0.214286	0.214286	0.214286	0.214286	-0.107143	-0.107143	-0.214286	-0.285714	-0.285714	-0.285714	-0.285714	1	0.285714
hsa-mir-122	-0.142857	0.25	-0.178571	-0.107143	-0.178571	-0.178571	-0.178571	-0.178571	-0.178571	-0.178571	-0.178571	-0.678571	-0.678571	-0.678571	-0.928571	-0.928571	-0.928571	-0.928571	0.285714	1
P Value - TZS
	hsa-mir-451a	hsa-mir-192	hsa-mir-126	hsa-mir-16-1	hsa-mir-26a-2	hsa-mir-26a-1	hsa-mir-99a	hsa-mir-191	hsa-mir-21	hsa-mir-100	hsa-mir-22	hsa-mir-181a-1	hsa-mir-181a-2	hsa-mir-499a	hsa-mir-133a-2	hsa-mir-1-1	hsa-mir-133a-1	hsa-mir-1-2	hsa-mir-1273g	hsa-mir-122
hsa-mir-451a		0.0937503	0.000454149	0.00680719	0.000454149	0.000454149	0.000454149	0.000454149	0.000454149	0.000454149	0.000454149	0.0521814	0.0521814	0.293934	0.644512	0.644512	0.644512	0.644512	0.534509	0.759945
hsa-mir-192	0.0937503		0.0521814	0.0136973	0.0521814	0.0521814	0.0521814	0.0521814	0.0521814	0.0521814	0.0521814	0.25317	0.25317	0.431611	1	1	1	1	0.701658	0.588724
hsa-mir-126	0.000454149	0.0521814		0.000454149	0	0	0	0	0	0	0	0.0362385	0.0362385	0.25317	0.588724	0.588724	0.588724	0.588724	0.644512	0.701658
hsa-mir-16-1	0.00680719	0.0136973	0.000454149		0.000454149	0.000454149	0.000454149	0.000454149	0.000454149	0.000454149	0.000454149	0.0521814	0.0521814	0.180202	0.644512	0.644512	0.644512	0.644512	0.701658	0.819151
hsa-mir-26a-2	0.000454149	0.0521814	0	0.000454149		0	0	0	0	0	0	0.0362385	0.0362385	0.25317	0.588724	0.588724	0.588724	0.588724	0.644512	0.701658
hsa-mir-26a-1	0.000454149	0.0521814	0	0.000454149	0		0	0	0	0	0	0.0362385	0.0362385	0.25317	0.588724	0.588724	0.588724	0.588724	0.644512	0.701658
hsa-mir-99a	0.000454149	0.0521814	0	0.000454149	0	0		0	0	0	0	0.0362385	0.0362385	0.25317	0.588724	0.588724	0.588724	0.588724	0.644512	0.701658
hsa-mir-191	0.000454149	0.0521814	0	0.000454149	0	0	0		0	0	0	0.0362385	0.0362385	0.25317	0.588724	0.588724	0.588724	0.588724	0.644512	0.701658
hsa-mir-21	0.000454149	0.0521814	0	0.000454149	0	0	0	0		0	0	0.0362385	0.0362385	0.25317	0.588724	0.588724	0.588724	0.588724	0.644512	0.701658
hsa-mir-100	0.000454149	0.0521814	0	0.000454149	0	0	0	0	0		0	0.0362385	0.0362385	0.25317	0.588724	0.588724	0.588724	0.588724	0.644512	0.701658
hsa-mir-22	0.000454149	0.0521814	0	0.000454149	0	0	0	0	0	0		0.0362385	0.0362385	0.25317	0.588724	0.588724	0.588724	0.588724	0.644512	0.701658
hsa-mir-181a-1	0.0521814	0.25317	0.0362385	0.0521814	0.0362385	0.0362385	0.0362385	0.0362385	0.0362385	0.0362385	0.0362385		0	0.0234488	0.0362385	0.0362385	0.0362385	0.0362385	0.819151	0.0937503
hsa-mir-181a-2	0.0521814	0.25317	0.0362385	0.0521814	0.0362385	0.0362385	0.0362385	0.0362385	0.0362385	0.0362385	0.0362385	0		0.0234488	0.0362385	0.0362385	0.0362385	0.0362385	0.819151	0.0937503
hsa-mir-499a	0.293934	0.431611	0.25317	0.180202	0.25317	0.25317	0.25317	0.25317	0.25317	0.25317	0.25317	0.0234488	0.0234488		0.0521814	0.0521814	0.0521814	0.0521814	0.644512	0.0937503
hsa-mir-133a-2	0.644512	1	0.588724	0.644512	0.588724	0.588724	0.588724	0.588724	0.588724	0.588724	0.588724	0.0362385	0.0362385	0.0521814		0	0	0	0.534509	0.00251947
hsa-mir-1-1	0.644512	1	0.588724	0.644512	0.588724	0.588724	0.588724	0.588724	0.588724	0.588724	0.588724	0.0362385	0.0362385	0.0521814	0		0	0	0.534509	0.00251947
hsa-mir-133a-1	0.644512	1	0.588724	0.644512	0.588724	0.588724	0.588724	0.588724	0.588724	0.588724	0.588724	0.0362385	0.0362385	0.0521814	0	0		0	0.534509	0.00251947
hsa-mir-1-2	0.644512	1	0.588724	0.644512	0.588724	0.588724	0.588724	0.588724	0.588724	0.588724	0.588724	0.0362385	0.0362385	0.0521814	0	0	0		0.534509	0.00251947
hsa-mir-1273g	0.534509	0.701658	0.644512	0.701658	0.644512	0.644512	0.644512	0.644512	0.644512	0.644512	0.644512	0.819151	0.819151	0.644512	0.534509	0.534509	0.534509	0.534509		0.534509
hsa-mir-122	0.759945	0.588724	0.701658	0.819151	0.701658	0.701658	0.701658	0.701658	0.701658	0.701658	0.701658	0.0937503	0.0937503	0.0937503	0.00251947	0.00251947	0.00251947	0.00251947	0.534509

## Sheet: Figure S3D
Correlation Value and P value in Figure S3D
tsRNA	Cor_Pearson	pvalue_Pearson	Cor_Spearman	pvalue_Spearman
AZS	0.56	< 2.2e-16	0.525374	< 2.2e-16
TZS	0.86	< 2.2e-16	0.614633	< 2.2e-16
rsRNA	Cor_Pearson	pvalue_Pearson	Cor_Spearman	pvalue_Spearman
AZS	0.96	< 2.2e-16	0.820294	< 2.2e-16
TZS	0.95	< 2.2e-16	0.887154	< 2.2e-16

## Sheet: Figure 3D
Correlation Value and P value in Figure 3D
tsRNA - Pearson Correlation
Column	Cor_IM	pvalue_IM	Cor_PR	pvalue_PR	Cor_NP	pvalue_NP	Cor_PRNP	pvalue_PRNP
Ala	0.426184	0.0778049	-0.556215	0.0165251	-0.103629	0.682392	-0.426184	0.0778049
Arg	0.26409	0.289623	-0.290635	0.241997	-0.156409	0.535401	-0.26409	0.289623
Asn	0.455892	0.0572452	-0.572913	0.0129476	-0.148561	0.556316	-0.455892	0.0572452
Asp	0.295788	0.233369	-0.352173	0.151778	-0.130018	0.607105	-0.295788	0.233369
Cys	0.540515	0.0205628	-0.64969	0.00351981	-0.228097	0.362643	-0.540515	0.0205628
Gln	0.324794	0.188492	-0.460925	0.0542116	-0.0122564	0.961503	-0.324794	0.188492
Glu	0.11727	0.643062	-0.0883825	0.727285	-0.139741	0.580241	-0.11727	0.643062
Gly	0.276918	0.265945	-0.223976	0.371612	-0.305662	0.217389	-0.276918	0.265945
His	0.562217	0.015159	-0.651709	0.00338542	-0.27849	0.263129	-0.562217	0.015159
Ile	0.560929	0.0154443	-0.647183	0.00369277	-0.28307	0.255029	-0.560929	0.0154443
iMet	0.637067	0.0044628	-0.728098	0.000612812	-0.334855	0.174375	-0.637067	0.0044628
Leu	-0.010613	0.966662	0.0519532	0.837782	-0.0625199	0.805336	0.010613	0.966662
Lys	-0.572989	0.0129329	0.563131	0.0149591	0.460738	0.0543224	0.572989	0.0129329
Met	0.565986	0.014348	-0.702599	0.00114773	-0.200062	0.426059	-0.565986	0.014348
Phe	-0.713028	0.00089493	0.700806	0.00119667	0.573797	0.0127771	0.713028	0.00089493
Pro	-0.0454658	0.857829	0.0328243	0.897122	0.0595705	0.814364	0.0454658	0.857829
SeC	0.482203	0.0427061	-0.561112	0.0154036	-0.235471	0.3469	-0.482203	0.0427061
Ser	0.307154	0.215038	-0.405258	0.0952348	-0.0648716	0.798154	-0.307154	0.215038
Thr	0.156048	0.536355	-0.322028	0.192503	0.170737	0.498168	-0.156048	0.536355
Trp	0.599541	0.00854306	-0.731433	0.00056171	-0.234083	0.349834	-0.599541	0.00854306
Tyr	0.184949	0.462513	-0.288493	0.245643	0.0383304	0.879974	-0.184949	0.462513
Val	0.601564	0.00826555	-0.726971	0.000630941	-0.247338	0.32241	-0.601564	0.00826555
tsRNA - Spearman Correlation
Column	Cor_IM	pvalue_IM	Cor_PR	pvalue_PR	Cor_NP	pvalue_NP	Cor_PRNP	pvalue_PRNP
Ala	0.362229	0.140107	-0.433885	0.0720222	-0.180599	0.471758	-0.362229	0.140107
Arg	0.28999	0.242278	-0.237603	0.342423	-0.205366	0.412031	-0.28999	0.242278
Asn	0.370485	0.130792	-0.386364	0.113251	-0.180599	0.471758	-0.370485	0.130792
Asp	0.382869	0.117667	-0.392562	0.107094	-0.281734	0.256431	-0.382869	0.117667
Cys	0.648425	0.00360622	-0.621706	0.00587847	-0.470831	0.0485965	-0.648425	0.00360622
Gln	0.219814	0.379222	-0.272727	0.273543	-0.0257998	0.921385	-0.219814	0.379222
Glu	0.0340557	0.895303	0.0991736	0.695414	-0.112487	0.656286	-0.0340557	0.895303
Gly	0.31063	0.209164	-0.198347	0.430118	-0.351909	0.152402	-0.31063	0.209164
His	0.545924	0.0208396	-0.490703	0.0386715	-0.417957	0.0856957	-0.545924	0.0208396
Ile	0.552116	0.0192249	-0.51343	0.0293105	-0.409701	0.0925548	-0.552116	0.0192249
iMet	0.657379	0.00384122	-0.640496	0.00418837	-0.484004	0.0436712	-0.657379	0.00384122
Leu	-0.0485036	0.849928	0.147727	0.558559	-0.0443756	0.862851	0.0485036	0.849928
Lys	-0.570691	0.0149716	0.512397	0.0296935	0.48194	0.0446757	0.570691	0.0149716
Met	0.678019	0.00261698	-0.674587	0.00213454	-0.475748	0.0477973	-0.678019	0.00261698
Phe	-0.638803	0.00530456	0.555785	0.0166265	0.578947	0.013342	0.638803	0.00530456
Pro	-0.0134159	0.960648	0.132231	0.600945	-0.0237358	0.927919	0.0134159	0.960648
SeC	0.424149	0.0808061	-0.480372	0.0436157	-0.263158	0.290188	-0.424149	0.0808061
Ser	0.314757	0.202926	-0.30062	0.225457	-0.182663	0.466618	-0.314757	0.202926
Thr	0.00309598	0.993439	-0.113636	0.653456	0.232198	0.35233	-0.00309598	0.993439
Trp	0.638803	0.00530456	-0.684918	0.00171097	-0.397317	0.103596	-0.638803	0.00530456
Tyr	0.0856553	0.735676	-0.21281	0.396531	0.0546956	0.830614	-0.0856553	0.735676
Val	0.510836	0.0321441	-0.556818	0.0163835	-0.302374	0.222023	-0.510836	0.0321441

[truncated: 9 more sheets: Figure 3E, Figure 3H, Figure 3I, Figure 4D, Figure 4E, Figure 4G, Figure 4H, Figure S4A, Figure S4C]
